# Supplementary material for: Effects of obstructive sleep apnea on circulating immune cells profiles: Evidence from NHANES dataset and Mendelian randomization
Source: Braz J Otorhinolaryngol. 2026 Jun 1;92(4):101810. doi: 10.1016/j.bjorl.2026.101810 (PMC13241890; doi:10.1016/j.bjorl.2026.101810)
Supplement: Supplementary file 2 [file mmc2.xlsx]

## Sheet: TableS1
Supplementary Table S1. STROBE-MR reporting guidelines
Relevant section	Item	Instruction	Location addressed
TITLE and ABSTRACT	TITLE and ABSTRACT	Indicate Mendelian randomization as the study’s design in the title and/or the abstract.	Title and abstract
INTRODUCTION	Background	Explain the scientific background and rationale for the reported study. Is causality between exposure and outcome plausible? Justify why MR is a helpful method to address the study question.	Introduction
	Objectives	State specific objectives clearly, including pre-specified causal hypotheses (if any).	Introduction
METHODS	Study design and data sources	Present key elements of study design early in the paper. Consider including a table listing sources of data for all phases of the study. For each data source contributing to the analysis, describe the following: a) Describe the study design and the underlying population from which it was drawn. Describe also the setting, locations, and relevant dates, including periods of recruitment, exposure, f…	a) Abstract, Introduction, Methods, Figure 1, Supplementary Tables b) Methods c) Methods d) Methods e) Methods f) Methods
	Assumptions	Explicitly state assumptions for the main analysis (e.g. relevance, exclusion, independence, homogeneity) as well assumptions for any additional or sensitivity analysis.	Methods, Figure 1
	Statistical methods: main analysis	Describe statistical methods and statistics used. a) Describe how quantitative variables were handled in the analyses (i.e., scale, units, model). b) Describe the process for identifying genetic variants and weights to be included in the analyses (i.e, independence and model). Consider a flow diagram. c) Describe the MR estimator, e.g. two-stage least squares, Wald ratio, and related statistics. …	a) Methods b) Methods c) Methods d) Methods e) Methods
	Assessment of assumptions	Describe any methods used to assess the assumptions or justify their validity	Methods
	Sensitivity analyses	Describe any sensitivity analyses or additional analyses performed.	Methods
	Software and pre-registration	a) Name statistical software and package(s), including version and settings used; b) State whether the study protocol and details were pre-registered (as well as when and where).	Methods
RESULTS	Descriptive data	a) Report the numbers of individuals at each stage of included studies and reasons for exclusion. Consider use of a flowdiagram. b) Report summary statistics for phenotypic exposure(s), outcome(s) and other relevant variables (e.g. means, standard deviations, proportions). c) If the data sources include meta-analyses of previous studies, provide the number of studies, their reported ancestry, if …	a) Methods, Supplementary Tables b) Supplementary Tables c) N/A d) Methods, eMethods i. N/A ii. N/A
	Main results	a) Report the associations between genetic variant and exposure, and between genetic variant and outcome, preferably on an interpretable scale (e.g. comparing 25th and 75th percentile of allele count or genetic risk score, if individual-level data available). b) Report causal effect estimate between exposure and outcome, and the measures of uncertainty from the MR analysis. Use an intuitive scale…	a) N/A, no individual level data available b) Results, Supplementary Tables c) N/A d) Supplemental Figures
	Assessment of assumptions	a) Assess the validity of the assumptions. b) Report any additional statistics (e.g., assessments of heterogeneity, such as I2, Q statistic)	a) Methods, Results, Supplementary Tables b) Results, Supplementary Tables
	Sensitivity and additional analyses	a) Use sensitivity analyses to assess the robustness of the main results to violations of the assumptions. b) Report results from other sensitivity analyses (e.g., replication study with different dataset, analyses of subgroups, validation of instrument(s), simulations, etc.). c) Report any assessment of direction of causality (e.g., bidirectional MR). d) When relevant, report and compare with es…	a) Results, Supplementary Tables and Figures b) Results c) Results, Supplementary Tables and Figures d) Introduction, Discussion e) Supplementary Figures
DISCUSSION	Key results	Summarize key results with reference to study objectives.	Discussion
	Limitations	Discuss limitations of the study, taking into account the validity of the MR assumptions, other sources of potential bias, and imprecision. Discuss both direction and magnitude of any potential bias, and any efforts to address them.	Methods, Discussion
	Interpretation	a) Give a cautious overall interpretation of results considering objectives and limitations. Compare with results from other relevant studies. b) Discuss underlying biological mechanisms that could be modelled by using the genetic variants to assess the relationship between the exposure and the outcome. c) Discuss whether the results have clinical or policy relevance, and whether interventions co…	a) Discussion b) Discussion c) Abstract, Discussion
	Generalizability	Discuss the generalizability of the study results (a) to other populations (i.e. external validity), (b) across other exposure periods/timings, and (c) across other levels of exposure.	a) Discussion b) Discussion c) N/A
OTHER INFORMATION	Funding	Give the source of funding and the role of the funders for the present study and, if applicable, for the original study or studies on which the present article is based.	Acknowledgements
	Data and data sharing	Present data used to perform all analyses or report where and how the data can be accessed. State whether statistical code is publicly accessible and if so, where.	Methods, Supplementary Tables, References, Data availability statement
	Conflicts of Interest	All authors should declare all potential conflicts of interest.	Conflict of interests

## Sheet: TableS2
Supplementary Table S2. Summary of genome-wide association studies (GWAS) datasets for sleep-related phenotypes and circulating immune cells
Traits	Year	PMID	Population	Source	No.case	No.control	SNPs	Measurement methods
Obstructive sleep apnea	2021	/	European	https://www.finngen.fi/en	16761	201194	16380465	OSA was diagnosed using the International Classification of Diseases, 10th edition (ICD-10) and 9th edition (ICD-9) codes (ICD-10: G47.3, ICD-9: 3472A), which are based on subjective symptoms, clinical examination, and sleep registration using the apnea-hypopnea index of five per hour or respiratory event index of five per hour.
35 blood cell properties	2016	27863252	European	https://gwas.mrcieu.ac.uk/	173480		29169606	Full Blood Count Measurements
731 lymphocyte subpopulation	2020	32929287	European	https://gwas.mrcieu.ac.uk/	3757		15129224	flow cytometry
Abbreviations: ICD-10, the International Classification of Diseases, 10th edition (ICD-10) and 9th edition(ICD-9) codes

## Sheet: TableS3
Supplementary Table S3. IVs associated with confounders in reverse MR analyses.
Note: P value < 5 × 10-8 was considered significant.
Phenotypes	SNP	confounding	PMID	Ancestry	P value
Eosinophil percentage of white cells	rs79918045	Body mass index	31669095	European	8e-11
Eosinophil percentage of white cells	rs1047891	Body mass index	30239722	European	4e-12
Eosinophil percentage of white cells	rs2960422	Body mass index	25673413	European	2e-08
Eosinophil percentage of white cells	rs2960422	Waist-hip index	34021172	European	2e-22
White blood cell count	rs6664626	Body mass index	31669095	European	4e-11
White blood cell count	rs2275426	Body mass index	30239722	European	5e-12
Granulocyte count	rs1260326	Weight	30108127	European	3e-10
Granulocyte count	rs2275426	Body mass index	30239722	European	5e-12
Eosinophil percentage of granulocytes	rs1260326	Weight	30108127	European	7e-11
Eosinophil percentage of granulocytes	rs11918567	Body mass index	31669095	European	1e-10
Sum basophil neutrophil counts	rs152197	Weight	34594039	European	4e-15
Neutrophil percentage of granulocytes	rs2147904	Body mass index	30595370	European	8e-15
Myeloid white cell count	rs147210938	Body mass index	31669095	European	4e-15
Myeloid white cell count	rs7663401	Waist-hip index	34021172	European	3e-14
Terminally Differentiated CD4-CD8- T cell Absolute Count	rs1891587	Body mass index	31669095	European	9e-14
Terminally Differentiated CD4-CD8- T cell %T cell	rs113435341	Body mass index	28552196	European	4e-12
CD20 on IgD+ CD38- unswitched memory B cell	rs76078276	Weight	34021172	European	2e-08
IgD on IgD+ CD38+ B cell	rs200468	Waist-hip index	34021172	European	8e-16
CD3 on Natural Killer T	rs13009946	Waist-hip index	30239722	European	5e-10

## Sheet: TableS4
Supplementary Table S4. The summary information for instrumental variables of sleep apnoea.
Phenotypes	SNP	Effect allele	Other allele	EAF	Beta	SE	P value	R^2	F
Sleep apnoea	rs10928560	T	C	0.1949	-0.0878	0.0158	2.80201e-08	0.00014166	30.8795
Sleep apnoea	rs4837016	A	G	0.4662	-0.0706	0.0125	1.527e-08	0.000146339	31.8996
Sleep apnoea	rs10507084	T	C	0.1793	0.1085	0.0163	2.79705e-11	0.000203249	44.3078
Sleep apnoea	rs9937053	A	G	0.4298	0.102	0.0125	4.31917e-16	0.000305408	66.585
Sleep apnoea	rs142006783	C	T	0.03778	0.1783	0.0327	4.81305e-08	0.00013639	29.7306

## Sheet: TableS5
Supplementary Table S5. The summary information for instrumental variables of circulating immune cells.
Note: P value < 5 × 10-8 was considered significant. Specially P value < 5 × 10-6 for phenotypes less than three SNPs including CD45 on CD33- HLA DR-, CD45 on granulocyte, and CD3 on Natural Killer T cell.
Phenotypes	SNP	Effect allele	Other allele	EAF	Beta	SE	P value	R2	F
Eosinophil percentage of white cells || id:ebi-a-GCST004600	rs11204682	T	G	0.2246	-0.0335505	0.00429473	5.62859e-15	0.000279923	61.027
Eosinophil percentage of white cells || id:ebi-a-GCST004600	rs1036332	C	A	0.738	-0.0380478	0.00407854	1.07103e-20	0.000399125	87.0253
Eosinophil percentage of white cells || id:ebi-a-GCST004600	rs2147904	C	T	0.5644	0.0264802	0.00359114	1.65882e-13	0.000249404	54.3718
Eosinophil percentage of white cells || id:ebi-a-GCST004600	rs12408934	A	G	0.1012	-0.0482927	0.00589975	2.71082e-16	0.000307323	67.0026
Eosinophil percentage of white cells || id:ebi-a-GCST004600	rs797680	T	G	0.3768	-0.0243778	0.00366726	2.98332e-11	0.000202699	44.1877
Eosinophil percentage of white cells || id:ebi-a-GCST004600	rs35249183	G	A	0.0996	0.0441437	0.00610323	4.73042e-13	0.000239964	52.3135
Eosinophil percentage of white cells || id:ebi-a-GCST004600	rs7555082	A	G	0.1177	-0.0441311	0.00551543	1.22999e-15	0.000293654	64.0216
Eosinophil percentage of white cells || id:ebi-a-GCST004600	rs159963	A	C	0.5827	0.0328325	0.00363105	1.53603e-19	0.000374985	81.7597
Eosinophil percentage of white cells || id:ebi-a-GCST004600	rs3003334	A	G	0.5703	0.0238412	0.00358561	2.94781e-11	0.000202803	44.2106
Eosinophil percentage of white cells || id:ebi-a-GCST004600	rs6684992	T	A	0.1199	0.0418825	0.00548929	2.35017e-14	0.000267024	58.2142
Eosinophil percentage of white cells || id:ebi-a-GCST004600	rs840016	T	C	0.4068	-0.0205637	0.00360755	1.19699e-08	0.000149055	32.4918
Eosinophil percentage of white cells || id:ebi-a-GCST004600	rs1754542	G	C	0.3009	0.0321801	0.00390273	1.64399e-16	0.000311843	67.9882
Eosinophil percentage of white cells || id:ebi-a-GCST004600	rs79918045	A	G	0.0894	0.044487	0.00628866	1.50383e-12	0.000229553	50.0433
Eosinophil percentage of white cells || id:ebi-a-GCST004600	rs55706446	T	C	0.0727	0.0422115	0.00728959	7.011e-09	0.000153823	33.5314
Eosinophil percentage of white cells || id:ebi-a-GCST004600	rs1586068	G	A	0.9174	-0.0498041	0.00651846	2.16421e-14	0.000267767	58.3763
Eosinophil percentage of white cells || id:ebi-a-GCST004600	rs35857956	T	C	0.1858	0.0291674	0.00458106	1.92801e-10	0.000185958	40.5377
Eosinophil percentage of white cells || id:ebi-a-GCST004600	rs6750754	G	T	0.2643	-0.0607743	0.00404766	5.88437e-51	0.00103328	225.438
Eosinophil percentage of white cells || id:ebi-a-GCST004600	rs7346	A	G	0.1909	-0.0412167	0.00452965	9.09076e-20	0.000379739	82.7967
Eosinophil percentage of white cells || id:ebi-a-GCST004600	rs140043162	GTGTGTGTGTA	G	0.1233	0.0324593	0.00589054	3.57998e-08	0.000139297	30.3644
Eosinophil percentage of white cells || id:ebi-a-GCST004600	rs2579500	A	G	0.3889	0.0475623	0.00364614	6.82182e-39	0.000780105	170.159
Eosinophil percentage of white cells || id:ebi-a-GCST004600	rs1047891	A	C	0.3168	0.0224093	0.00381596	4.292e-09	0.000158203	34.4862
Eosinophil percentage of white cells || id:ebi-a-GCST004600	rs5833013	TTA	T	0.3349	-0.0805318	0.00388103	1.22011e-95	0.00197159	430.563
Eosinophil percentage of white cells || id:ebi-a-GCST004600	rs34290285	A	G	0.2572	-0.0424853	0.0040726	1.77215e-25	0.000499057	108.825
Eosinophil percentage of white cells || id:ebi-a-GCST004600	rs13416555	G	C	0.2932	-0.0336513	0.00392013	9.14534e-18	0.000337979	73.6883
Eosinophil percentage of white cells || id:ebi-a-GCST004600	rs11127153	A	T	0.4899	-0.0238972	0.00365041	5.89251e-11	0.000196589	42.8555
Eosinophil percentage of white cells || id:ebi-a-GCST004600	rs2960422	A	G	0.602	-0.0305364	0.00363166	4.15815e-17	0.000324278	70.7003
Eosinophil percentage of white cells || id:ebi-a-GCST004600	rs34064757	A	G	0.3671	0.0281089	0.00374719	6.31684e-14	0.000258106	56.2694
Eosinophil percentage of white cells || id:ebi-a-GCST004600	rs2228467	C	T	0.0616	0.055204	0.0074025	8.82064e-14	0.000255098	55.6135
Eosinophil percentage of white cells || id:ebi-a-GCST004600	rs11918567	A	G	0.1208	0.0322886	0.00546162	3.38197e-09	0.000160332	34.9503
Eosinophil percentage of white cells || id:ebi-a-GCST004600	rs28707457	T	A	0.2655	0.0239161	0.00410692	5.76806e-09	0.000155566	33.9113
Eosinophil percentage of white cells || id:ebi-a-GCST004600	rs2399441	C	T	0.3496	-0.0226179	0.00373395	1.38401e-09	0.000168317	36.6913
Eosinophil percentage of white cells || id:ebi-a-GCST004600	rs115697464	C	T	0.015	-0.0945946	0.0147755	1.532e-10	0.000188018	40.9868
Eosinophil percentage of white cells || id:ebi-a-GCST004600	rs9990220	T	G	0.4416	-0.0295654	0.00359034	1.80011e-16	0.000311024	67.8098
Eosinophil percentage of white cells || id:ebi-a-GCST004600	rs56003704	A	G	0.0599	-0.0722639	0.00763429	2.91608e-21	0.000410923	89.5987
Eosinophil percentage of white cells || id:ebi-a-GCST004600	rs79171715	C	A	0.0251	-0.0699925	0.0114924	1.12699e-09	0.000170153	37.0918
Eosinophil percentage of white cells || id:ebi-a-GCST004600	rs6793295	C	T	0.2652	0.0314423	0.00402772	5.88166e-15	0.000279526	60.9405
Eosinophil percentage of white cells || id:ebi-a-GCST004600	rs9825482	A	G	0.3102	0.0299559	0.00388062	1.16896e-14	0.000273323	59.588
Eosinophil percentage of white cells || id:ebi-a-GCST004600	rs6787336	A	G	0.2913	0.0298132	0.00402814	1.34896e-13	0.000251265	54.7777
Eosinophil percentage of white cells || id:ebi-a-GCST004600	rs13062095	C	T	0.3362	-0.0219758	0.00377583	5.88004e-09	0.000155393	33.8735
Eosinophil percentage of white cells || id:ebi-a-GCST004600	rs4328821	G	A	0.1075	-0.147194	0.00573025	1.6293e-145	0.00301824	659.825
Eosinophil percentage of white cells || id:ebi-a-GCST004600	rs115313152	T	C	0.0459	0.0476488	0.00855315	2.53402e-08	0.000142372	31.0347
Eosinophil percentage of white cells || id:ebi-a-GCST004600	rs113473633	G	A	0.0281	-0.0665689	0.0114668	6.42303e-09	0.000154605	33.7019
Eosinophil percentage of white cells || id:ebi-a-GCST004600	rs2078179	G	A	0.2142	0.0673267	0.00433235	1.84714e-54	0.00110683	241.504
Eosinophil percentage of white cells || id:ebi-a-GCST004600	rs142827581	AT	A	0.0317	-0.0578745	0.0102818	1.81401e-08	0.000145347	31.6834
Eosinophil percentage of white cells || id:ebi-a-GCST004600	rs7672535	A	T	0.1646	-0.0470588	0.00481217	1.38388e-22	0.000438574	95.6304
Eosinophil percentage of white cells || id:ebi-a-GCST004600	rs62324212	A	C	0.4408	0.0210859	0.00361553	5.47495e-09	0.000156029	34.0123
Eosinophil percentage of white cells || id:ebi-a-GCST004600	rs152197	T	C	0.174	0.052502	0.00470018	5.70427e-29	0.000572147	124.772
Eosinophil percentage of white cells || id:ebi-a-GCST004600	rs1036207	G	A	0.616	0.0363748	0.00366111	2.9181e-23	0.000452702	98.7124
Eosinophil percentage of white cells || id:ebi-a-GCST004600	rs376685098	AT	A	0.2899	-0.0288791	0.0039206	1.75792e-13	0.000248878	54.2573
Eosinophil percentage of white cells || id:ebi-a-GCST004600	rs35771899	A	T	0.6802	-0.0231133	0.00405991	1.24799e-08	0.000148682	32.4106
Eosinophil percentage of white cells || id:ebi-a-GCST004600	rs10045577	T	C	0.139	-0.0502427	0.00517842	2.94713e-22	0.000431715	94.1342
Eosinophil percentage of white cells || id:ebi-a-GCST004600	rs56330463	C	T	0.551	0.0482034	0.00364156	5.36414e-40	0.000803276	175.217
Eosinophil percentage of white cells || id:ebi-a-GCST004600	rs10062687	G	T	0.2344	0.0276619	0.00422348	5.77165e-11	0.000196775	42.8962
Eosinophil percentage of white cells || id:ebi-a-GCST004600	rs4594881	T	G	0.3402	-0.0317396	0.00375812	3.02482e-17	0.000327154	71.3276
Eosinophil percentage of white cells || id:ebi-a-GCST004600	rs2248116	A	C	0.5626	0.0653606	0.00350521	1.34307e-77	0.00159274	347.696
Eosinophil percentage of white cells || id:ebi-a-GCST004600	rs7731150	A	G	0.1215	-0.0344747	0.00545404	2.59902e-10	0.000183281	39.954
Eosinophil percentage of white cells || id:ebi-a-GCST004600	rs9266640	T	G	0.1819	0.0461112	0.00462275	1.96381e-23	0.000456296	99.4966
Eosinophil percentage of white cells || id:ebi-a-GCST004600	rs201021043	CAT	C	0.5164	0.0234913	0.00356367	4.3421e-11	0.000199327	43.4525
Eosinophil percentage of white cells || id:ebi-a-GCST004600	rs2975059	C	T	0.347	0.0489413	0.00381238	1.01088e-37	0.000755551	164.799
Eosinophil percentage of white cells || id:ebi-a-GCST004600	rs1126544	C	G	0.0253	-0.0647325	0.0113224	1.083e-08	0.000149946	32.6862
Eosinophil percentage of white cells || id:ebi-a-GCST004600	rs2143404	C	T	0.8507	-0.0319659	0.00500774	1.73301e-10	0.000186914	40.7461
Eosinophil percentage of white cells || id:ebi-a-GCST004600	rs28667353	G	A	0.6244	0.0353031	0.00396218	5.10152e-19	0.00036411	79.3877
Eosinophil percentage of white cells || id:ebi-a-GCST004600	rs1611236	A	G	0.68	0.0286486	0.00382762	7.16968e-14	0.000256963	56.0203
Eosinophil percentage of white cells || id:ebi-a-GCST004600	rs6568466	C	T	0.5471	0.0358788	0.00364045	6.48336e-23	0.000445457	97.1319
Eosinophil percentage of white cells || id:ebi-a-GCST004600	rs55713716	A	G	0.7494	0.0468853	0.00500265	7.1105e-21	0.000402839	87.8353
Eosinophil percentage of white cells || id:ebi-a-GCST004600	rs13216590	A	G	0.0949	-0.0350608	0.0063179	2.86603e-08	0.000141277	30.796
Eosinophil percentage of white cells || id:ebi-a-GCST004600	rs201973775	C	CTATATAGAATTATTCTATATTT	0.2047	-0.0284609	0.00442871	1.30599e-10	0.00018945	41.2989
Eosinophil percentage of white cells || id:ebi-a-GCST004600	rs62408225	G	A	0.3514	-0.0345291	0.00371935	1.63795e-20	0.000395274	86.1851
Eosinophil percentage of white cells || id:ebi-a-GCST004600	rs9402682	T	G	0.2409	0.0351497	0.00421253	7.17629e-17	0.000319339	69.6231
Eosinophil percentage of white cells || id:ebi-a-GCST004600	rs13223928	C	T	0.4988	-0.0280947	0.00362493	9.1601e-15	0.000275526	60.0683
Eosinophil percentage of white cells || id:ebi-a-GCST004600	rs60600003	G	T	0.1011	0.043771	0.00595238	1.93019e-13	0.000248037	54.0739
Eosinophil percentage of white cells || id:ebi-a-GCST004600	rs17548938	A	G	0.0861	-0.0356808	0.00634553	1.87698e-08	0.000145045	31.6176
Eosinophil percentage of white cells || id:ebi-a-GCST004600	rs4639460	T	C	0.0921	-0.046391	0.0071486	8.61192e-11	0.000193186	42.1135
Eosinophil percentage of white cells || id:ebi-a-GCST004600	rs12705849	A	G	0.408	-0.0234833	0.00362128	8.88587e-11	0.000192905	42.0523
Eosinophil percentage of white cells || id:ebi-a-GCST004600	rs10251370	T	C	0.2927	-0.0224597	0.00399473	1.884e-08	0.000145012	31.6103
Eosinophil percentage of white cells || id:ebi-a-GCST004600	rs7789337	C	G	0.2172	0.0240384	0.00432518	2.732e-08	0.000141701	30.8886
Eosinophil percentage of white cells || id:ebi-a-GCST004600	rs13247119	T	C	0.2453	-0.0594753	0.00416618	3.09885e-46	0.000934167	203.795
Eosinophil percentage of white cells || id:ebi-a-GCST004600	rs4722171	G	A	0.5909	-0.0258385	0.00362624	1.03801e-12	0.000232891	50.7712
Eosinophil percentage of white cells || id:ebi-a-GCST004600	rs2302006	G	T	0.1864	-0.0576768	0.00457067	1.66112e-36	0.00073006	159.235
Eosinophil percentage of white cells || id:ebi-a-GCST004600	rs4727027	A	G	0.6312	0.0496423	0.00370659	6.64508e-41	0.000822301	179.37
Eosinophil percentage of white cells || id:ebi-a-GCST004600	rs112719253	CT	C	0.2083	0.0335923	0.00455615	1.66917e-13	0.000249349	54.36
Eosinophil percentage of white cells || id:ebi-a-GCST004600	rs150640087	T	G	0.0162	0.080093	0.0144354	2.88297e-08	0.000141222	30.7842
Eosinophil percentage of white cells || id:ebi-a-GCST004600	rs35914442	G	A	0.0898	-0.068935	0.00625165	2.84184e-28	0.000557547	121.587
Eosinophil percentage of white cells || id:ebi-a-GCST004600	rs7840212	T	C	0.3372	-0.0458804	0.00378383	7.74997e-34	0.000674111	147.024
Eosinophil percentage of white cells || id:ebi-a-GCST004600	rs6469787	C	T	0.1879	-0.0267687	0.00459612	5.73905e-09	0.00015561	33.9209
Eosinophil percentage of white cells || id:ebi-a-GCST004600	rs11787270	A	G	0.3166	-0.0258556	0.0038258	1.39701e-11	0.000209511	45.6731
Eosinophil percentage of white cells || id:ebi-a-GCST004600	rs45577137	G	A	0.0462	-0.0665041	0.00892281	9.10542e-14	0.00025481	55.5507
Eosinophil percentage of white cells || id:ebi-a-GCST004600	rs6601450	T	G	0.4528	0.0213557	0.00359991	2.98696e-09	0.000161439	35.1917
Eosinophil percentage of white cells || id:ebi-a-GCST004600	rs34173062	A	G	0.0749	0.0596147	0.00736038	5.52332e-16	0.000300891	65.5998
Eosinophil percentage of white cells || id:ebi-a-GCST004600	rs12545733	C	T	0.7011	-0.0250783	0.00392155	1.60498e-10	0.0001876	40.8956
Eosinophil percentage of white cells || id:ebi-a-GCST004600	rs7047907	A	G	0.7438	-0.0278174	0.00407622	8.83487e-12	0.000213628	46.5708
Eosinophil percentage of white cells || id:ebi-a-GCST004600	rs201272561	T	C	0.1578	-0.0340533	0.0050825	2.08305e-11	0.000205924	44.891
Eosinophil percentage of white cells || id:ebi-a-GCST004600	rs551517	T	C	0.2682	0.0366003	0.00403158	1.10205e-19	0.000377996	82.4166
Eosinophil percentage of white cells || id:ebi-a-GCST004600	rs10982456	C	T	0.4349	-0.0258826	0.00358163	4.95678e-13	0.000239543	52.2216
Eosinophil percentage of white cells || id:ebi-a-GCST004600	rs605642	A	C	0.5804	0.0283995	0.00363541	5.63248e-15	0.000279915	61.0254
Eosinophil percentage of white cells || id:ebi-a-GCST004600	rs2381416	A	C	0.737	-0.092801	0.00403445	4.42588e-117	0.00242168	529.094
Eosinophil percentage of white cells || id:ebi-a-GCST004600	rs3780378	T	C	0.4994	0.0257015	0.00356344	5.49161e-13	0.00023862	52.0204
Eosinophil percentage of white cells || id:ebi-a-GCST004600	rs4742188	A	G	0.4894	0.0248358	0.00421121	3.68901e-09	0.000159554	34.7807
Eosinophil percentage of white cells || id:ebi-a-GCST004600	rs467379	T	C	0.2899	-0.0296684	0.00396047	6.82967e-14	0.000257405	56.1165
Eosinophil percentage of white cells || id:ebi-a-GCST004600	rs61840192	A	G	0.43	-0.0419464	0.00363142	7.29962e-31	0.000611792	133.424
Eosinophil percentage of white cells || id:ebi-a-GCST004600	rs2673803	T	C	0.3499	-0.0285017	0.00372996	2.1508e-14	0.000267824	58.3888
Eosinophil percentage of white cells || id:ebi-a-GCST004600	rs7080536	A	G	0.0441	-0.0525708	0.00881542	2.46899e-09	0.000163142	35.5631
Eosinophil percentage of white cells || id:ebi-a-GCST004600	rs3006802	C	T	0.597	-0.0309317	0.00363106	1.61399e-17	0.000332835	72.5666
Eosinophil percentage of white cells || id:ebi-a-GCST004600	rs10995240	C	G	0.3688	-0.040298	0.00367929	6.45357e-28	0.000550089	119.96
Eosinophil percentage of white cells || id:ebi-a-GCST004600	rs10904581	T	A	0.2388	0.0358648	0.00416991	7.91225e-18	0.000339289	73.9741
Eosinophil percentage of white cells || id:ebi-a-GCST004600	rs1544301	A	G	0.3495	-0.023735	0.00374329	2.28802e-10	0.000184427	40.2038
Eosinophil percentage of white cells || id:ebi-a-GCST004600	rs12274192	G	A	0.0665	-0.0447736	0.00712461	3.292e-10	0.000181166	39.4928
Eosinophil percentage of white cells || id:ebi-a-GCST004600	rs28475163	A	G	0.2343	-0.0302567	0.00420599	6.30522e-13	0.000237376	51.7491
Eosinophil percentage of white cells || id:ebi-a-GCST004600	rs637571	C	T	0.4512	-0.0305312	0.00362195	3.47136e-17	0.000325908	71.0557
Eosinophil percentage of white cells || id:ebi-a-GCST004600	rs7936323	A	G	0.4768	0.0480543	0.00356383	1.94581e-41	0.000833492	181.814
Eosinophil percentage of white cells || id:ebi-a-GCST004600	rs582297	G	C	0.5556	0.0209424	0.0036031	6.16098e-09	0.000154977	33.7828
Eosinophil percentage of white cells || id:ebi-a-GCST004600	rs77136879	T	C	0.0557	0.0473325	0.00775877	1.05699e-09	0.000170723	37.216
Eosinophil percentage of white cells || id:ebi-a-GCST004600	rs74628114	C	T	0.0734	-0.0405137	0.00697045	6.16496e-09	0.00015497	33.7814
Eosinophil percentage of white cells || id:ebi-a-GCST004600	rs10893844	C	G	0.5039	0.0299771	0.00355796	3.59584e-17	0.000325588	70.9861
Eosinophil percentage of white cells || id:ebi-a-GCST004600	rs2640562	T	C	0.3485	0.0281629	0.00373646	4.79733e-14	0.000260588	56.8107
Eosinophil percentage of white cells || id:ebi-a-GCST004600	rs1059513	C	T	0.1071	-0.0495015	0.00573635	6.16453e-18	0.000341547	74.4666
Eosinophil percentage of white cells || id:ebi-a-GCST004600	rs7135535	A	G	0.4494	-0.0242626	0.00359064	1.40702e-11	0.000209447	45.6591
Eosinophil percentage of white cells || id:ebi-a-GCST004600	rs653178	T	C	0.5168	-0.0828377	0.00355311	3.19154e-120	0.00248766	543.544
Eosinophil percentage of white cells || id:ebi-a-GCST004600	rs11613704	A	C	0.2008	0.0296821	0.00445814	2.77715e-11	0.000203342	44.328
Eosinophil percentage of white cells || id:ebi-a-GCST004600	rs4931005	G	A	0.7881	-0.0245404	0.00435691	1.77599e-08	0.000145538	31.725
Eosinophil percentage of white cells || id:ebi-a-GCST004600	rs6563842	T	G	0.3022	0.0310048	0.00391396	2.34477e-15	0.000287828	62.7511
Eosinophil percentage of white cells || id:ebi-a-GCST004600	rs9600235	T	C	0.1521	-0.0289442	0.00496443	5.53197e-09	0.000155937	33.9923
Eosinophil percentage of white cells || id:ebi-a-GCST004600	rs422149	G	T	0.531	-0.0202108	0.00356036	1.37401e-08	0.000147825	32.2237
Eosinophil percentage of white cells || id:ebi-a-GCST004600	rs201798	A	G	0.6158	0.0228399	0.00367692	5.24204e-10	0.000177001	38.5848
Eosinophil percentage of white cells || id:ebi-a-GCST004600	rs2182885	A	G	0.6079	0.0311836	0.00364128	1.09094e-17	0.000336381	73.3399
Eosinophil percentage of white cells || id:ebi-a-GCST004600	rs7986796	T	G	0.6286	0.0243491	0.0036971	4.51752e-11	0.000198971	43.375
Eosinophil percentage of white cells || id:ebi-a-GCST004600	rs8020739	T	G	0.643	0.0261194	0.0037366	2.746e-12	0.000224135	48.8618
Eosinophil percentage of white cells || id:ebi-a-GCST004600	rs11555542	C	T	0.0637	0.0651019	0.00730485	5.00495e-19	0.000364284	79.4256
Eosinophil percentage of white cells || id:ebi-a-GCST004600	rs2239633	A	G	0.4845	0.0398281	0.00355511	3.93822e-29	0.000575514	125.507
Eosinophil percentage of white cells || id:ebi-a-GCST004600	rs175705	G	C	0.7192	0.0352942	0.00396787	5.84252e-19	0.000362884	79.1203
Eosinophil percentage of white cells || id:ebi-a-GCST004600	rs2010672	T	G	0.3182	-0.0234915	0.00391681	2.00198e-09	0.000165013	35.971
Eosinophil percentage of white cells || id:ebi-a-GCST004600	rs7174445	G	C	0.2965	0.0251489	0.00389947	1.12401e-10	0.000190799	41.5932
Eosinophil percentage of white cells || id:ebi-a-GCST004600	rs4924544	T	G	0.5237	0.0228545	0.00356903	1.51799e-10	0.000188102	41.0052
Eosinophil percentage of white cells || id:ebi-a-GCST004600	rs58966963	T	TA	0.2983	-0.0260832	0.00391443	2.6767e-11	0.000203671	44.3998
Eosinophil percentage of white cells || id:ebi-a-GCST004600	rs11637212	G	C	0.2527	-0.0268471	0.00409891	5.76103e-11	0.000196791	42.8997
Eosinophil percentage of white cells || id:ebi-a-GCST004600	rs8032939	C	T	0.2461	0.0225909	0.00414263	4.94504e-08	0.000136423	29.7379
Eosinophil percentage of white cells || id:ebi-a-GCST004600	rs8033923	G	A	0.2099	-0.0352916	0.00437311	7.02263e-16	0.000298721	65.1265
Eosinophil percentage of white cells || id:ebi-a-GCST004600	rs34627357	TG	T	0.481	-0.0263462	0.00356412	1.44511e-13	0.000250643	54.6421
Eosinophil percentage of white cells || id:ebi-a-GCST004600	rs74035506	G	A	0.1991	0.0333135	0.00458312	3.62911e-13	0.000242352	52.8341
Eosinophil percentage of white cells || id:ebi-a-GCST004600	rs7195287	G	T	0.7547	-0.0324591	0.00416098	6.15035e-15	0.000279122	60.8524
Eosinophil percentage of white cells || id:ebi-a-GCST004600	rs301162	G	A	0.8525	0.0301814	0.00502519	1.90099e-09	0.000165476	36.072
Eosinophil percentage of white cells || id:ebi-a-GCST004600	rs12935657	A	G	0.2472	-0.0504511	0.00414671	4.6849e-34	0.000678691	148.023
Eosinophil percentage of white cells || id:ebi-a-GCST004600	rs4787951	C	T	0.2957	0.0247633	0.00394037	3.28897e-10	0.000181175	39.4947
Eosinophil percentage of white cells || id:ebi-a-GCST004600	rs9933329	C	T	0.31	-0.0267099	0.00384618	3.79839e-12	0.000221219	48.226
Eosinophil percentage of white cells || id:ebi-a-GCST004600	rs66832488	TA	T	0.7216	0.0241388	0.00406849	2.97303e-09	0.000161483	35.2015
Eosinophil percentage of white cells || id:ebi-a-GCST004600	rs9889262	A	T	0.366	0.0268218	0.00370804	4.70977e-13	0.000240003	52.3218
Eosinophil percentage of white cells || id:ebi-a-GCST004600	rs5821446	AT	A	0.7946	-0.0378904	0.00440842	8.32722e-18	0.000338827	73.8735
Eosinophil percentage of white cells || id:ebi-a-GCST004600	rs34210653	A	G	0.0213	-0.163099	0.0123319	6.23161e-40	0.000801913	174.92
Eosinophil percentage of white cells || id:ebi-a-GCST004600	rs74480102	A	G	0.043	-0.0660539	0.00879161	5.76634e-14	0.000258929	56.449
Eosinophil percentage of white cells || id:ebi-a-GCST004600	rs370901645	T	TATAC	0.242	-0.0353797	0.0041488	1.49314e-17	0.000333543	72.7209
Eosinophil percentage of white cells || id:ebi-a-GCST004600	rs8072548	G	T	0.5571	-0.0268283	0.00358016	6.70039e-14	0.000257574	56.1536
Eosinophil percentage of white cells || id:ebi-a-GCST004600	rs142524806	ACT	A	0.2264	-0.0412681	0.00420174	9.08239e-23	0.000442396	96.4643
Eosinophil percentage of white cells || id:ebi-a-GCST004600	rs17758695	T	C	0.03	-0.0972643	0.0105188	2.31526e-20	0.000392137	85.5009
Eosinophil percentage of white cells || id:ebi-a-GCST004600	rs138454980	G	GAAAA	0.2461	-0.0252529	0.00424984	2.81397e-09	0.000161972	35.308
Eosinophil percentage of white cells || id:ebi-a-GCST004600	rs3911557	C	T	0.7509	0.0239096	0.00412821	6.96498e-09	0.000153882	33.5442
Eosinophil percentage of white cells || id:ebi-a-GCST004600	rs410867	G	A	0.2164	-0.0641656	0.00433187	1.21703e-49	0.00100566	219.407
Eosinophil percentage of white cells || id:ebi-a-GCST004600	rs3810328	T	G	0.0932	-0.0528763	0.00617304	1.07399e-17	0.00033652	73.3702
Eosinophil percentage of white cells || id:ebi-a-GCST004600	rs3848640	G	A	0.3325	-0.0227716	0.00383061	2.77102e-09	0.000162112	35.3384
Eosinophil percentage of white cells || id:ebi-a-GCST004600	rs3786586	G	A	0.1554	0.0340601	0.00492952	4.86743e-12	0.000218988	47.7396
Eosinophil percentage of white cells || id:ebi-a-GCST004600	rs395892	G	A	0.6706	0.0580657	0.00378496	4.05882e-53	0.00107865	235.349
Eosinophil percentage of white cells || id:ebi-a-GCST004600	rs8178973	AG	A	0.1692	-0.0368683	0.00480931	1.77419e-14	0.000269561	58.7674
Eosinophil percentage of white cells || id:ebi-a-GCST004600	rs61731111	T	C	0.0111	-0.144352	0.0170087	2.12178e-17	0.000330364	72.0277
Eosinophil percentage of white cells || id:ebi-a-GCST004600	rs11697371	T	C	0.0858	-0.0388937	0.00645484	1.68601e-09	0.000166551	36.3064
Eosinophil percentage of white cells || id:ebi-a-GCST004600	rs6096462	G	A	0.0611	-0.042625	0.00749827	1.31099e-08	0.000148243	32.3149
Eosinophil percentage of white cells || id:ebi-a-GCST004600	rs2834083	A	G	0.5679	-0.0248943	0.00361885	6.0256e-12	0.000217069	47.3211
Eosinophil percentage of white cells || id:ebi-a-GCST004600	rs56117721	A	T	0.0726	-0.109692	0.00690197	7.1105e-57	0.00115753	252.58
Eosinophil percentage of white cells || id:ebi-a-GCST004600	rs8129030	A	T	0.6309	0.0285489	0.0037115	1.4481e-14	0.000271391	59.1665
Eosinophil percentage of white cells || id:ebi-a-GCST004600	rs3788111	T	G	0.221	-0.0245836	0.00428506	9.63407e-09	0.000150989	32.9134
Eosinophil percentage of white cells || id:ebi-a-GCST004600	rs743002	C	T	0.0656	-0.066916	0.00723635	2.30409e-20	0.000392178	85.51
Eosinophil percentage of white cells || id:ebi-a-GCST004600	rs73176685	G	C	0.2425	0.0238931	0.00415653	9.01301e-09	0.000151583	33.043
Eosinophil percentage of white cells || id:ebi-a-GCST004600	rs13056815	A	G	0.5131	-0.0296758	0.00357026	9.41456e-17	0.000316884	69.0878
White blood cell count || id:ebi-a-GCST004610	rs6684709	C	G	0.62	-0.0224338	0.00368064	1.09401e-09	0.000170419	37.1497
White blood cell count || id:ebi-a-GCST004610	rs61804160	A	T	0.1375	-0.0348975	0.00520816	2.07683e-11	0.000205951	44.8969
White blood cell count || id:ebi-a-GCST004610	rs12142239	A	G	0.1041	-0.0353282	0.00585342	1.585e-09	0.000167103	36.4267
White blood cell count || id:ebi-a-GCST004610	rs41313381	A	C	0.0307	0.0580897	0.0103694	2.11802e-08	0.000143967	31.3825
White blood cell count || id:ebi-a-GCST004610	rs6679677	A	C	0.1015	-0.0554926	0.00590658	5.71874e-21	0.000404814	88.2661
White blood cell count || id:ebi-a-GCST004610	rs7513208	G	A	0.2142	0.0256475	0.00437987	4.74898e-09	0.000157301	34.2897
White blood cell count || id:ebi-a-GCST004610	rs112613745	A	G	0.188	0.0277968	0.00458599	1.35101e-09	0.000168532	36.7383
White blood cell count || id:ebi-a-GCST004610	rs3917932	G	C	0.5759	-0.0422066	0.00363179	3.20627e-31	0.000619275	135.056
White blood cell count || id:ebi-a-GCST004610	rs3176867	T	C	0.2448	-0.0237723	0.00429587	3.13502e-08	0.000140479	30.6222
White blood cell count || id:ebi-a-GCST004610	rs34599082	T	C	0.0138	-0.15273	0.0153767	3.00469e-23	0.000452438	98.6548
White blood cell count || id:ebi-a-GCST004610	rs4844622	T	C	0.2411	-0.025857	0.00419255	6.94305e-10	0.000174485	38.0361
White blood cell count || id:ebi-a-GCST004610	rs2208568	C	T	0.892	-0.0673792	0.0058211	5.51823e-31	0.000614339	133.979
White blood cell count || id:ebi-a-GCST004610	rs12239046	C	T	0.6282	0.0319525	0.00370416	6.34746e-18	0.000341283	74.4091
White blood cell count || id:ebi-a-GCST004610	rs34293785	C	T	0.3663	-0.0458313	0.00373547	1.32495e-34	0.000690188	150.532
White blood cell count || id:ebi-a-GCST004610	rs34889541	A	G	0.0673	-0.0404221	0.00721094	2.07501e-08	0.000144153	31.4232
White blood cell count || id:ebi-a-GCST004610	rs7520047	C	A	0.4175	-0.0240307	0.003708	9.12431e-11	0.000192665	42
White blood cell count || id:ebi-a-GCST004610	rs1260326	C	T	0.6053	-0.0341098	0.00364802	8.74581e-21	0.000400962	87.4259
White blood cell count || id:ebi-a-GCST004610	rs10178094	A	C	0.4675	-0.0211409	0.00359129	3.93904e-09	0.000158968	34.6531
White blood cell count || id:ebi-a-GCST004610	rs9287604	C	G	0.7325	0.0291252	0.00409404	1.12694e-12	0.000232149	50.6092
White blood cell count || id:ebi-a-GCST004610	rs72780191	C	T	0.1309	0.0477607	0.00531091	2.40713e-19	0.000370916	80.8722
White blood cell count || id:ebi-a-GCST004610	rs13011738	G	A	0.2155	-0.0293426	0.0044473	4.17061e-11	0.000199687	43.5312
White blood cell count || id:ebi-a-GCST004610	rs1192786	G	A	0.6743	0.0216902	0.00383386	1.536e-08	0.000146833	32.0074
White blood cell count || id:ebi-a-GCST004610	rs11678685	A	G	0.318	0.0310195	0.00385131	7.9965e-16	0.000297548	64.8707
White blood cell count || id:ebi-a-GCST004610	rs6740847	G	A	0.5634	0.0374791	0.00362215	4.30923e-25	0.000490982	107.064
White blood cell count || id:ebi-a-GCST004610	rs58106596	A	G	0.2227	-0.025824	0.00433971	2.67098e-09	0.000162438	35.4096
White blood cell count || id:ebi-a-GCST004610	rs17046310	T	C	0.0326	0.0596619	0.0100956	3.42799e-09	0.000160211	34.9242
White blood cell count || id:ebi-a-GCST004610	rs6734238	G	A	0.4034	0.0311585	0.00363916	1.10892e-17	0.000336231	73.3072
White blood cell count || id:ebi-a-GCST004610	rs79716587	A	G	0.1275	-0.0399124	0.00545011	2.42103e-13	0.000245998	53.6292
White blood cell count || id:ebi-a-GCST004610	rs10206089	A	G	0.3775	-0.0259507	0.0039758	6.70348e-11	0.000195433	42.6035
White blood cell count || id:ebi-a-GCST004610	rs1047891	A	C	0.3168	-0.0214678	0.00383956	2.25502e-08	0.000143411	31.2614
White blood cell count || id:ebi-a-GCST004610	rs114050631	T	C	0.0107	-0.141171	0.019411	3.5229e-13	0.000242618	52.8921
White blood cell count || id:ebi-a-GCST004610	rs4682863	G	A	0.4098	-0.0279297	0.00365088	2.00817e-14	0.000268444	58.5239
White blood cell count || id:ebi-a-GCST004610	rs13063578	A	T	0.4018	0.032872	0.00365752	2.52872e-19	0.000370468	80.7746
White blood cell count || id:ebi-a-GCST004610	rs9819371	T	C	0.065	-0.0445717	0.00727611	9.02506e-10	0.000172139	37.5246
White blood cell count || id:ebi-a-GCST004610	rs143699489	G	A	0.1268	0.0329219	0.00541055	1.167e-09	0.000169842	37.024
White blood cell count || id:ebi-a-GCST004610	rs1822534	G	A	0.394	-0.0261419	0.00366501	9.83105e-13	0.000233376	50.8768
White blood cell count || id:ebi-a-GCST004610	rs6782228	C	G	0.2679	-0.0315181	0.00407274	1.00392e-14	0.000274701	59.8884
White blood cell count || id:ebi-a-GCST004610	rs17817736	A	T	0.3716	0.0212535	0.00369949	9.19306e-09	0.000151407	33.0045
White blood cell count || id:ebi-a-GCST004610	rs13434265	T	C	0.416	-0.0303966	0.00365437	8.95571e-17	0.000317337	69.1864
White blood cell count || id:ebi-a-GCST004610	rs56011263	C	T	0.3866	0.0215626	0.00368608	4.923e-09	0.000156978	34.2191
White blood cell count || id:ebi-a-GCST004610	rs13121174	A	T	0.3812	-0.0209805	0.00368648	1.26101e-08	0.000148586	32.3895
White blood cell count || id:ebi-a-GCST004610	rs11723621	G	A	0.2918	-0.026354	0.00393572	2.13993e-11	0.000205678	44.8374
White blood cell count || id:ebi-a-GCST004610	rs16850073	T	C	0.375	0.0453424	0.00371873	3.38922e-34	0.000681643	148.667
White blood cell count || id:ebi-a-GCST004610	rs34863645	T	TA	0.5599	0.0204435	0.00361768	1.595e-08	0.000146494	31.9335
White blood cell count || id:ebi-a-GCST004610	rs13125760	T	C	0.464	-0.0234321	0.00366172	1.562e-10	0.000187847	40.9495
White blood cell count || id:ebi-a-GCST004610	rs11725704	G	A	0.3765	0.0660905	0.00370004	2.32595e-71	0.00146172	319.052
White blood cell count || id:ebi-a-GCST004610	rs13132082	A	T	0.3341	-0.0213378	0.00381104	2.15601e-08	0.000143808	31.3479
White blood cell count || id:ebi-a-GCST004610	rs11429183	TC	T	0.4475	0.0266014	0.00362212	2.07109e-13	0.000247405	53.9361
White blood cell count || id:ebi-a-GCST004610	rs218265	C	T	0.1571	0.0367636	0.00498943	1.72783e-13	0.000249034	54.2913
White blood cell count || id:ebi-a-GCST004610	rs7705526	A	C	0.329	0.0335026	0.0038941	7.73749e-18	0.000339491	74.0183
White blood cell count || id:ebi-a-GCST004610	rs2594836	A	G	0.7208	-0.0425945	0.00406218	1.006e-25	0.0005042	109.947
White blood cell count || id:ebi-a-GCST004610	rs11410406	CT	C	0.7609	0.0238859	0.00436903	4.57499e-08	0.000137116	29.8888
White blood cell count || id:ebi-a-GCST004610	rs2338224	G	A	0.8788	-0.0373398	0.00549451	1.07696e-11	0.000211849	46.183
White blood cell count || id:ebi-a-GCST004610	rs10075801	G	A	0.4856	-0.0381681	0.00362588	6.51628e-26	0.000508144	110.808
White blood cell count || id:ebi-a-GCST004610	rs9885207	C	T	0.416	0.0206818	0.00365763	1.56401e-08	0.000146672	31.9722
White blood cell count || id:ebi-a-GCST004610	rs72767881	T	C	0.4443	-0.025127	0.00360699	3.25612e-12	0.000222601	48.5274
White blood cell count || id:ebi-a-GCST004610	rs17287162	G	A	0.393	0.026692	0.00368363	4.28943e-13	0.000240846	52.5057
White blood cell count || id:ebi-a-GCST004610	rs1134924	T	C	0.5056	-0.0228325	0.00360299	2.34099e-10	0.000184219	40.1584
White blood cell count || id:ebi-a-GCST004610	rs4705059	T	C	0.5484	-0.0242835	0.00380312	1.71199e-10	0.000187023	40.7698
White blood cell count || id:ebi-a-GCST004610	rs113760175	A	G	0.0696	0.0491638	0.0071022	4.44324e-12	0.000219808	47.9183
White blood cell count || id:ebi-a-GCST004610	rs6927569	C	T	0.5209	0.029455	0.00359022	2.32113e-16	0.000308727	67.3088
White blood cell count || id:ebi-a-GCST004610	rs212409	A	G	0.5531	-0.0254939	0.00362295	1.96698e-12	0.000227134	49.5158
White blood cell count || id:ebi-a-GCST004610	rs1611434	G	A	0.4028	-0.0420108	0.0047233	5.87354e-19	0.000362833	79.1092
White blood cell count || id:ebi-a-GCST004610	rs9348970	C	G	0.1777	-0.0316503	0.00469375	1.55096e-11	0.000208573	45.4686
White blood cell count || id:ebi-a-GCST004610	rs4711750	A	T	0.4999	0.0204937	0.0035709	9.51809e-09	0.000151096	32.9368
White blood cell count || id:ebi-a-GCST004610	rs665723	T	C	0.7533	0.0293121	0.00420649	3.20775e-12	0.000222736	48.5568
White blood cell count || id:ebi-a-GCST004610	rs1611236	A	G	0.6799	0.039665	0.00385004	6.86594e-25	0.00048675	106.14
White blood cell count || id:ebi-a-GCST004610	rs9270636	C	A	0.3086	-0.0644606	0.00381993	6.89604e-64	0.0013048	284.757
White blood cell count || id:ebi-a-GCST004610	rs71548708	T	C	0.4952	-0.0226048	0.00362646	4.56699e-10	0.000178234	38.8536
White blood cell count || id:ebi-a-GCST004610	rs7776054	G	A	0.2604	-0.0469783	0.0040841	1.27791e-30	0.000606696	132.312
White blood cell count || id:ebi-a-GCST004610	rs9264277	C	T	0.6323	-0.0330428	0.00372865	7.86865e-19	0.000360186	78.532
White blood cell count || id:ebi-a-GCST004610	rs2524079	A	G	0.4171	0.0868725	0.00363063	1.58125e-126	0.00261996	572.528
White blood cell count || id:ebi-a-GCST004610	rs35989257	T	C	0.275	0.0480309	0.00401011	4.66445e-33	0.000657773	143.458
White blood cell count || id:ebi-a-GCST004610	rs9273608	T	C	0.3266	0.035539	0.00392933	1.50314e-19	0.000375183	81.803
White blood cell count || id:ebi-a-GCST004610	rs12212193	G	A	0.4644	-0.0213839	0.00359096	2.60202e-09	0.000162673	35.4608
White blood cell count || id:ebi-a-GCST004610	rs139186524	TCACA	T	0.5379	0.0257477	0.00366304	2.07922e-12	0.000226636	49.4071
White blood cell count || id:ebi-a-GCST004610	rs56388170	T	G	0.2958	0.0627639	0.00398467	6.72048e-56	0.00113704	248.102
White blood cell count || id:ebi-a-GCST004610	rs445	T	C	0.0973	-0.103726	0.00606743	1.60509e-65	0.00133911	292.255
White blood cell count || id:ebi-a-GCST004610	rs2700938	C	T	0.3767	0.0210183	0.00369678	1.30401e-08	0.000148292	32.3254
White blood cell count || id:ebi-a-GCST004610	rs8179	C	T	0.7915	-0.0341264	0.00442544	1.24394e-14	0.000272761	59.4654
White blood cell count || id:ebi-a-GCST004610	rs2251188	G	A	0.5766	0.0205889	0.00364581	1.63001e-08	0.000146301	31.8914
White blood cell count || id:ebi-a-GCST004610	rs2158799	G	C	0.6083	0.0469632	0.00370929	9.72971e-37	0.000734933	160.299
White blood cell count || id:ebi-a-GCST004610	rs3735485	G	A	0.8456	0.0455458	0.00495551	3.89404e-20	0.000387422	84.4726
White blood cell count || id:ebi-a-GCST004610	rs3996402	CT	C	0.4058	0.0202622	0.00368642	3.87498e-08	0.000138591	30.2106
White blood cell count || id:ebi-a-GCST004610	rs2692540	G	C	0.4273	-0.0198196	0.00361418	4.16102e-08	0.000137957	30.0723
White blood cell count || id:ebi-a-GCST004610	rs4623401	G	A	0.4694	-0.0222616	0.00363573	9.18311e-10	0.000171984	37.4909
White blood cell count || id:ebi-a-GCST004610	rs13261848	T	G	0.3614	-0.0289855	0.00372592	7.28618e-15	0.000277592	60.5188
White blood cell count || id:ebi-a-GCST004610	rs11250076	G	A	0.5756	0.0265968	0.00363283	2.45697e-13	0.000245864	53.6
White blood cell count || id:ebi-a-GCST004610	rs12550612	A	G	0.8226	-0.0318016	0.00471154	1.48115e-11	0.000208985	45.5584
White blood cell count || id:ebi-a-GCST004610	rs7846314	T	A	0.1865	0.0483439	0.00461194	1.04112e-25	0.000503884	109.878
White blood cell count || id:ebi-a-GCST004610	rs16939607	A	G	0.1473	-0.0324229	0.00508133	1.76202e-10	0.000186767	40.7141
White blood cell count || id:ebi-a-GCST004610	rs60379390	CT	C	0.5942	-0.0434885	0.00385467	1.6099e-29	0.000583652	127.283
White blood cell count || id:ebi-a-GCST004610	rs2979489	A	G	0.7426	0.0232271	0.00408693	1.322e-08	0.000148171	32.2992
White blood cell count || id:ebi-a-GCST004610	rs688791	T	C	0.1823	-0.0259851	0.00465405	2.35901e-08	0.000143007	31.1733
White blood cell count || id:ebi-a-GCST004610	rs10104003	T	C	0.2027	-0.024618	0.00447241	3.70399e-08	0.000138994	30.2983
White blood cell count || id:ebi-a-GCST004610	rs10087240	T	C	0.4564	0.0240168	0.00363796	4.06443e-11	0.000199922	43.5823
White blood cell count || id:ebi-a-GCST004610	rs1982094	T	C	0.0424	-0.0703334	0.00905365	7.94145e-15	0.000276814	60.3492
White blood cell count || id:ebi-a-GCST004610	rs3209441	A	G	0.1877	0.0303782	0.00458569	3.48177e-11	0.000201308	43.8845
White blood cell count || id:ebi-a-GCST004610	rs7036656	T	C	0.7213	0.0280024	0.00401893	3.22329e-12	0.000222693	48.5474
White blood cell count || id:ebi-a-GCST004610	rs12344280	A	G	0.2259	0.0307157	0.00427861	7.02749e-13	0.000236399	51.5361
White blood cell count || id:ebi-a-GCST004610	rs7866863	A	G	0.3427	0.0208089	0.00376735	3.32399e-08	0.000139958	30.5086
White blood cell count || id:ebi-a-GCST004610	rs409801	C	T	0.5053	0.019828	0.00358033	3.059e-08	0.000140697	30.6696
White blood cell count || id:ebi-a-GCST004610	rs944802	T	C	0.1144	-0.0382039	0.00572457	2.49517e-11	0.000204303	44.5375
White blood cell count || id:ebi-a-GCST004610	rs2737273	C	T	0.6882	-0.021985	0.0038704	1.34499e-08	0.000148016	32.2654
White blood cell count || id:ebi-a-GCST004610	rs11145986	G	A	0.2909	0.031657	0.0039389	9.2045e-16	0.000296274	64.593
White blood cell count || id:ebi-a-GCST004610	rs9411300	A	T	0.3224	-0.0221357	0.00388279	1.191e-08	0.000149096	32.5009
White blood cell count || id:ebi-a-GCST004610	rs1157008	C	T	0.5716	-0.021158	0.00366041	7.46002e-09	0.00015327	33.4107
White blood cell count || id:ebi-a-GCST004610	rs115478735	T	A	0.1817	-0.0429371	0.00463238	1.88105e-20	0.000394021	85.9119
White blood cell count || id:ebi-a-GCST004610	rs12266014	T	C	0.3687	-0.0521924	0.00372133	1.09295e-44	0.000901695	196.704
White blood cell count || id:ebi-a-GCST004610	rs2807740	T	C	0.7694	0.0376227	0.00426213	1.073e-18	0.000357375	77.9189
White blood cell count || id:ebi-a-GCST004610	rs475616	G	A	0.6559	0.0209201	0.00379247	3.46402e-08	0.00013959	30.4284
White blood cell count || id:ebi-a-GCST004610	rs3747869	C	A	0.9005	0.0425483	0.00597331	1.05512e-12	0.000232738	50.7376
White blood cell count || id:ebi-a-GCST004610	rs10786327	T	C	0.5961	0.0500024	0.00366565	2.28981e-42	0.000852987	186.07
White blood cell count || id:ebi-a-GCST004610	rs17885289	T	C	0.3066	-0.0278384	0.00390448	1.00508e-12	0.000233181	50.8345
White blood cell count || id:ebi-a-GCST004610	rs10995477	C	T	0.4723	-0.034417	0.0035913	9.38426e-22	0.000421204	91.8414
White blood cell count || id:ebi-a-GCST004610	rs2274224	C	G	0.4351	-0.0203604	0.00361649	1.80302e-08	0.000145401	31.6952
White blood cell count || id:ebi-a-GCST004610	rs17011726	G	C	0.2348	-0.0269236	0.00424069	2.169e-10	0.000184904	40.3078
White blood cell count || id:ebi-a-GCST004610	rs7917772	A	G	0.6316	0.0221961	0.00370074	2.00101e-09	0.00016502	35.9726
White blood cell count || id:ebi-a-GCST004610	rs11245326	C	T	0.5923	0.0215545	0.00367094	4.31499e-09	0.000158156	34.476
White blood cell count || id:ebi-a-GCST004610	rs7934719	T	C	0.4111	0.0233154	0.00365244	1.73101e-10	0.000186927	40.7489
White blood cell count || id:ebi-a-GCST004610	rs174549	A	G	0.309	-0.025255	0.00386605	6.46845e-11	0.000195753	42.6733
White blood cell count || id:ebi-a-GCST004610	rs1945392	C	G	0.1242	0.0442088	0.00545125	5.06757e-16	0.000301667	65.769
White blood cell count || id:ebi-a-GCST004610	rs61909510	A	G	0.4201	-0.0211233	0.00363311	6.09495e-09	0.000155072	33.8036
White blood cell count || id:ebi-a-GCST004610	rs80199219	T	G	0.0483	-0.0468699	0.00850169	3.52801e-08	0.000139428	30.393
White blood cell count || id:ebi-a-GCST004610	rs28521954	G	T	0.3709	0.047739	0.00377347	1.10103e-36	0.000733803	160.052
White blood cell count || id:ebi-a-GCST004610	rs11039436	C	A	0.6683	0.0271371	0.00402601	1.57906e-11	0.000208411	45.4332
White blood cell count || id:ebi-a-GCST004610	rs10466905	A	G	0.1918	0.0399174	0.00458113	2.94781e-18	0.000348226	75.9233
White blood cell count || id:ebi-a-GCST004610	rs11052877	G	A	0.3714	0.0291211	0.0037213	5.05592e-15	0.000280891	61.2382
White blood cell count || id:ebi-a-GCST004610	rs3184504	C	T	0.5175	-0.0630864	0.00357311	9.16854e-70	0.00142821	311.727
White blood cell count || id:ebi-a-GCST004610	rs1700159	T	C	0.7734	0.0327833	0.00426655	1.54383e-14	0.000270812	59.0402
White blood cell count || id:ebi-a-GCST004610	rs9863	C	T	0.3268	-0.02281	0.00383593	2.74101e-09	0.000162208	35.3594
White blood cell count || id:ebi-a-GCST004610	rs10858740	G	A	0.7011	-0.0216194	0.00392098	3.51196e-08	0.000139467	30.4014
White blood cell count || id:ebi-a-GCST004610	rs7138216	C	G	0.2089	-0.0267786	0.00443177	1.51799e-09	0.000167487	36.5105
White blood cell count || id:ebi-a-GCST004610	rs9165	C	T	0.6884	0.0218662	0.00400555	4.78895e-08	0.000136709	29.8001
White blood cell count || id:ebi-a-GCST004610	rs12818741	G	A	0.3556	0.0206512	0.00372915	3.06302e-08	0.000140683	30.6667
White blood cell count || id:ebi-a-GCST004610	rs2762060	A	G	0.459	-0.0205308	0.0035987	1.163e-08	0.00014931	32.5474
White blood cell count || id:ebi-a-GCST004610	rs76428106	C	T	0.0146	0.142151	0.0157264	1.58088e-19	0.000374724	81.7029
White blood cell count || id:ebi-a-GCST004610	rs7996207	A	G	0.6976	0.0223092	0.0039052	1.11199e-08	0.00014971	32.6345
White blood cell count || id:ebi-a-GCST004610	rs138028125	G	C	0.0362	0.0581702	0.0106124	4.22105e-08	0.000137831	30.0448
White blood cell count || id:ebi-a-GCST004610	rs150861794	T	C	0.0202	-0.0847058	0.0138813	1.046e-09	0.000170815	37.2359
White blood cell count || id:ebi-a-GCST004610	rs2038700	C	T	0.3934	0.0373641	0.00367894	3.10885e-24	0.000473033	103.148
White blood cell count || id:ebi-a-GCST004610	rs10138752	T	C	0.0776	-0.046414	0.00672271	5.05359e-12	0.000218649	47.6656
White blood cell count || id:ebi-a-GCST004610	rs4575469	A	G	0.46	0.0212578	0.00358916	3.16599e-09	0.000160922	35.079
White blood cell count || id:ebi-a-GCST004610	rs11624512	T	C	0.1921	-0.03408	0.0045569	7.5024e-14	0.000256556	55.9315
White blood cell count || id:ebi-a-GCST004610	rs4906319	G	A	0.3662	-0.0214422	0.00389281	3.62602e-08	0.000139183	30.3395
White blood cell count || id:ebi-a-GCST004610	rs59868192	A	T	0.1159	-0.0491378	0.00570156	6.7936e-18	0.000340666	74.2746
White blood cell count || id:ebi-a-GCST004610	rs77535249	A	G	0.1916	-0.0290062	0.00457834	2.36499e-10	0.000184128	40.1385
White blood cell count || id:ebi-a-GCST004610	rs60606273	T	A	0.9399	0.0533194	0.00763792	2.93292e-12	0.000223541	48.7322
White blood cell count || id:ebi-a-GCST004610	rs6500550	T	C	0.3028	-0.0240057	0.00392916	9.98711e-10	0.000171233	37.3272
White blood cell count || id:ebi-a-GCST004610	rs7189295	A	G	0.5785	0.0208603	0.00365113	1.108e-08	0.000149746	32.6424
White blood cell count || id:ebi-a-GCST004610	rs11644125	T	C	0.5996	-0.021178	0.00369677	1.011e-08	0.000150554	32.8187
White blood cell count || id:ebi-a-GCST004610	rs11574938	C	G	0.5175	0.0391175	0.0036387	5.90065e-27	0.000529972	115.57
White blood cell count || id:ebi-a-GCST004610	rs205441	T	G	0.7117	0.0217218	0.00397953	4.80496e-08	0.000136679	29.7937
White blood cell count || id:ebi-a-GCST004610	rs247826	T	C	0.2213	0.0450883	0.00435091	3.65595e-25	0.000492478	107.39
White blood cell count || id:ebi-a-GCST004610	rs11871517	A	G	0.3956	0.0237861	0.00366592	8.67162e-11	0.000193121	42.0995
White blood cell count || id:ebi-a-GCST004610	rs12600856	C	T	0.3904	0.106106	0.0036597	8.03526e-185	0.00384194	840.591
White blood cell count || id:ebi-a-GCST004610	rs2665405	A	G	0.5501	0.0358136	0.00358537	1.70608e-23	0.000457575	99.7755
White blood cell count || id:ebi-a-GCST004610	rs11370020	CA	C	0.468	0.0229841	0.00365079	3.06098e-10	0.000181817	39.6349
White blood cell count || id:ebi-a-GCST004610	rs56378716	G	A	0.0127	0.114265	0.0159951	9.0803e-13	0.000234091	51.0327
White blood cell count || id:ebi-a-GCST004610	rs11332131	G	GT	0.443	-0.0336707	0.00360495	9.62055e-21	0.000400097	87.2372
White blood cell count || id:ebi-a-GCST004610	rs7225843	C	T	0.2023	-0.032046	0.00446626	7.22271e-13	0.000236151	51.482
White blood cell count || id:ebi-a-GCST004610	rs12936529	T	C	0.4786	-0.023799	0.00359406	3.54895e-11	0.000201137	43.8473
White blood cell count || id:ebi-a-GCST004610	rs11489942	T	G	0.4289	-0.0342334	0.00439695	6.93266e-15	0.000278041	60.6168
White blood cell count || id:ebi-a-GCST004610	rs749780	A	C	0.7316	0.0303022	0.00406723	9.30894e-14	0.000254609	55.5069
White blood cell count || id:ebi-a-GCST004610	rs891389	T	C	0.3477	-0.0242481	0.00378936	1.56401e-10	0.000187834	40.9468
White blood cell count || id:ebi-a-GCST004610	rs6507692	G	C	0.7456	-0.025747	0.00412812	4.46098e-10	0.000178445	38.8996
White blood cell count || id:ebi-a-GCST004610	rs1025687	C	T	0.6253	-0.0207601	0.00373809	2.79801e-08	0.000141492	30.8429
White blood cell count || id:ebi-a-GCST004610	rs4807440	T	G	0.638	0.023745	0.00377654	3.22701e-10	0.000181347	39.5323
White blood cell count || id:ebi-a-GCST004610	rs34403566	C	T	0.3801	-0.0249364	0.00372226	2.09508e-11	0.000205872	44.8797
White blood cell count || id:ebi-a-GCST004610	rs4760	G	A	0.1569	-0.0798046	0.00492748	5.39759e-59	0.00120203	262.302
White blood cell count || id:ebi-a-GCST004610	rs35112940	A	G	0.2186	-0.0271917	0.00433341	3.49897e-10	0.000180621	39.374
White blood cell count || id:ebi-a-GCST004610	rs1968252	A	G	0.2208	-0.0274238	0.00433643	2.548e-10	0.000183461	39.9932
White blood cell count || id:ebi-a-GCST004610	rs309190	C	T	0.8945	-0.0346071	0.00589978	4.469e-09	0.000157842	34.4076
White blood cell count || id:ebi-a-GCST004610	rs78663649	T	C	0.11	0.0647911	0.00573009	1.20893e-29	0.000586255	127.851
White blood cell count || id:ebi-a-GCST004610	rs7255933	A	G	0.2588	-0.0543059	0.00409427	3.74887e-40	0.000806536	175.929
White blood cell count || id:ebi-a-GCST004610	rs1883932	T	A	0.5094	-0.023802	0.00358787	3.26663e-11	0.000201883	44.0098
White blood cell count || id:ebi-a-GCST004610	rs4411786	C	T	0.2627	-0.0228302	0.00407904	2.18102e-08	0.000143706	31.3256
White blood cell count || id:ebi-a-GCST004610	rs6102074	T	G	0.6182	0.0247805	0.00371598	2.58226e-11	0.000203994	44.4702
White blood cell count || id:ebi-a-GCST004610	rs9974665	G	C	0.3925	-0.0211303	0.00366467	8.11895e-09	0.000152514	33.2459
White blood cell count || id:ebi-a-GCST004610	rs713909	C	G	0.4386	-0.0220845	0.00361811	1.035e-09	0.000170911	37.257
White blood cell count || id:ebi-a-GCST004610	rs2238783	G	C	0.3504	0.0243542	0.00375769	9.10123e-11	0.000192688	42.0051
Sum neutrophil eosinophil counts || id:ebi-a-GCST004613	rs66538782	GA	G	0.301	0.0248029	0.00394268	3.15697e-10	0.000181542	39.5747
Sum neutrophil eosinophil counts || id:ebi-a-GCST004613	rs41313381	A	C	0.0307	0.0698782	0.0103704	1.60398e-11	0.000208274	45.4034
Sum neutrophil eosinophil counts || id:ebi-a-GCST004613	rs4970845	T	C	0.2981	0.0223802	0.00403173	2.84001e-08	0.000141357	30.8135
Sum neutrophil eosinophil counts || id:ebi-a-GCST004613	rs2208568	C	T	0.8919	-0.0643331	0.00582002	2.10184e-28	0.000560286	122.184
Sum neutrophil eosinophil counts || id:ebi-a-GCST004613	rs12752838	G	A	0.5035	0.0238909	0.00358318	2.60196e-11	0.000203926	44.4553
Sum neutrophil eosinophil counts || id:ebi-a-GCST004613	rs3917932	G	C	0.5757	-0.0472668	0.00363182	1.00995e-38	0.000776532	169.379
Sum neutrophil eosinophil counts || id:ebi-a-GCST004613	rs1892534	T	C	0.3768	-0.0469344	0.00369521	5.80631e-37	0.000739633	161.324
Sum neutrophil eosinophil counts || id:ebi-a-GCST004613	rs11800162	T	C	0.0194	0.0729209	0.0130254	2.16401e-08	0.000143778	31.3414
Sum neutrophil eosinophil counts || id:ebi-a-GCST004613	rs778387	G	C	0.4041	0.0222721	0.00377487	3.63304e-09	0.000159692	34.8108
Sum neutrophil eosinophil counts || id:ebi-a-GCST004613	rs4844622	T	C	0.2413	-0.0242742	0.00419094	6.95296e-09	0.000153898	33.5477
Sum neutrophil eosinophil counts || id:ebi-a-GCST004613	rs12239046	C	T	0.6282	0.0332348	0.00370435	2.91608e-19	0.000369177	80.493
Sum neutrophil eosinophil counts || id:ebi-a-GCST004613	rs6679677	A	C	0.1015	-0.0424596	0.00590887	6.68344e-13	0.00023685	51.6344
Sum neutrophil eosinophil counts || id:ebi-a-GCST004613	rs34599082	T	C	0.0138	-0.174337	0.0153856	9.18967e-30	0.000588746	128.394
Sum neutrophil eosinophil counts || id:ebi-a-GCST004613	rs61804160	A	T	0.1374	-0.0350592	0.00520909	1.692e-11	0.000207789	45.2977
Sum neutrophil eosinophil counts || id:ebi-a-GCST004613	rs35915186	C	T	0.2132	0.0242699	0.00440386	3.56697e-08	0.000139329	30.3714
Sum neutrophil eosinophil counts || id:ebi-a-GCST004613	rs6665290	T	C	0.4606	-0.0259733	0.00362681	7.98178e-13	0.000235253	51.2862
Sum neutrophil eosinophil counts || id:ebi-a-GCST004613	rs6740847	G	A	0.5638	0.0259006	0.00362371	8.83487e-13	0.000234339	51.0868
Sum neutrophil eosinophil counts || id:ebi-a-GCST004613	rs1260326	C	T	0.6053	-0.032028	0.00364957	1.6959e-18	0.000353229	77.0145
Sum neutrophil eosinophil counts || id:ebi-a-GCST004613	rs78487399	C	G	0.0975	0.039882	0.00606277	4.76212e-11	0.000198499	43.2721
Sum neutrophil eosinophil counts || id:ebi-a-GCST004613	rs10206089	A	G	0.3774	-0.0237305	0.00397645	2.40497e-09	0.000163375	35.6138
Sum neutrophil eosinophil counts || id:ebi-a-GCST004613	rs6754214	G	C	0.0411	0.0568867	0.00910414	4.14601e-10	0.000179101	39.0427
Sum neutrophil eosinophil counts || id:ebi-a-GCST004613	rs2029582	C	T	0.4811	0.0342178	0.00359315	1.68112e-21	0.000415916	90.6879
Sum neutrophil eosinophil counts || id:ebi-a-GCST004613	rs114050631	T	C	0.0106	-0.164513	0.0194289	2.509e-17	0.000328847	71.6968
Sum neutrophil eosinophil counts || id:ebi-a-GCST004613	rs7575217	G	A	0.6725	0.0222206	0.00382484	6.26397e-09	0.000154829	33.7506
Sum neutrophil eosinophil counts || id:ebi-a-GCST004613	rs11678685	A	G	0.318	0.0295868	0.00385259	1.59404e-14	0.000270524	58.9775
Sum neutrophil eosinophil counts || id:ebi-a-GCST004613	rs9287604	C	G	0.7326	0.0298995	0.00409576	2.87475e-13	0.000244448	53.2911
Sum neutrophil eosinophil counts || id:ebi-a-GCST004613	rs34668726	G	C	0.1684	0.0275072	0.00481446	1.10701e-08	0.00014975	32.6433
Sum neutrophil eosinophil counts || id:ebi-a-GCST004613	rs201194591	T	C	0.3715	0.0242498	0.00372764	7.74819e-11	0.000194132	42.3199
Sum neutrophil eosinophil counts || id:ebi-a-GCST004613	rs143699489	G	A	0.1269	0.0365652	0.00540917	1.38102e-11	0.000209612	45.6952
Sum neutrophil eosinophil counts || id:ebi-a-GCST004613	rs7646596	G	T	0.8931	-0.0597694	0.00582649	1.08693e-24	0.000482578	105.23
Sum neutrophil eosinophil counts || id:ebi-a-GCST004613	rs55659176	T	C	0.1695	0.026435	0.00479358	3.49502e-08	0.000139512	30.4113
Sum neutrophil eosinophil counts || id:ebi-a-GCST004613	rs11920354	A	C	0.3861	-0.0214679	0.0036681	4.83994e-09	0.000157131	34.2525
Sum neutrophil eosinophil counts || id:ebi-a-GCST004613	rs7612912	C	T	0.3864	-0.0248327	0.00367854	1.47096e-11	0.000209045	45.5715
Sum neutrophil eosinophil counts || id:ebi-a-GCST004613	rs9819371	T	C	0.065	-0.0423803	0.00727693	5.74804e-09	0.000155596	33.9178
Sum neutrophil eosinophil counts || id:ebi-a-GCST004613	rs3749440	G	A	0.3716	0.0210812	0.00369971	1.21199e-08	0.000148944	32.4677
Sum neutrophil eosinophil counts || id:ebi-a-GCST004613	rs11725704	G	A	0.3762	0.0724024	0.00369973	2.80673e-85	0.00175403	382.967
Sum neutrophil eosinophil counts || id:ebi-a-GCST004613	rs62334650	T	C	0.3117	-0.0218162	0.00393902	3.05098e-08	0.000140719	30.6745
Sum neutrophil eosinophil counts || id:ebi-a-GCST004613	rs11734460	T	C	0.3122	0.0256313	0.00386988	3.51318e-11	0.00020123	43.8674
Sum neutrophil eosinophil counts || id:ebi-a-GCST004613	rs218265	C	T	0.1571	0.0413387	0.00498909	1.17301e-16	0.000314896	68.6542
Sum neutrophil eosinophil counts || id:ebi-a-GCST004613	rs1352846	G	A	0.2919	-0.0250912	0.0039393	1.89701e-10	0.000186105	40.5696
Sum neutrophil eosinophil counts || id:ebi-a-GCST004613	rs7679673	A	C	0.3745	-0.0234957	0.0036819	1.75501e-10	0.000186803	40.722
Sum neutrophil eosinophil counts || id:ebi-a-GCST004613	rs11931598	T	C	0.4443	-0.0223525	0.00364177	8.367e-10	0.000172817	37.6724
Sum neutrophil eosinophil counts || id:ebi-a-GCST004613	rs6554196	G	C	0.3812	-0.0225647	0.00368314	8.98401e-10	0.000172179	37.5335
Sum neutrophil eosinophil counts || id:ebi-a-GCST004613	rs16850073	T	C	0.3748	0.0526275	0.00371901	1.84204e-45	0.000917921	200.247
Sum neutrophil eosinophil counts || id:ebi-a-GCST004613	rs4535497	A	C	0.5689	-0.0204798	0.00364137	1.86402e-08	0.000145108	31.6314
Sum neutrophil eosinophil counts || id:ebi-a-GCST004613	rs12656648	A	C	0.4221	-0.0246723	0.0036297	1.06611e-11	0.000211943	46.2034
Sum neutrophil eosinophil counts || id:ebi-a-GCST004613	rs7705526	A	C	0.329	0.0346438	0.00389289	5.62341e-19	0.00036323	79.1959
Sum neutrophil eosinophil counts || id:ebi-a-GCST004613	rs791357	C	T	0.7204	-0.0409616	0.00405767	5.82103e-24	0.000467337	101.905
Sum neutrophil eosinophil counts || id:ebi-a-GCST004613	rs10075801	G	A	0.4855	-0.0350994	0.00362501	3.57684e-22	0.000429959	93.7512
Sum neutrophil eosinophil counts || id:ebi-a-GCST004613	rs249677	A	C	0.6319	0.0307249	0.00373359	1.88278e-16	0.000310618	67.7211
Sum neutrophil eosinophil counts || id:ebi-a-GCST004613	rs2082382	A	G	0.5467	-0.0321776	0.003638	9.16431e-19	0.000358806	78.2308
Sum neutrophil eosinophil counts || id:ebi-a-GCST004613	rs72767881	T	C	0.4445	-0.0283868	0.00360665	3.52696e-15	0.000284141	61.9471
Sum neutrophil eosinophil counts || id:ebi-a-GCST004613	rs2338224	G	A	0.8787	-0.0427368	0.0054927	7.2144e-15	0.00027768	60.538
Sum neutrophil eosinophil counts || id:ebi-a-GCST004613	rs2524079	A	G	0.4168	0.0632553	0.00363199	6.21871e-68	0.00138974	303.32
Sum neutrophil eosinophil counts || id:ebi-a-GCST004613	rs16895831	T	C	0.2033	0.025967	0.00449246	7.46397e-09	0.000153265	33.4096
Sum neutrophil eosinophil counts || id:ebi-a-GCST004613	rs9400271	A	G	0.4836	0.0339198	0.00358701	3.1908e-21	0.000410106	89.4206
Sum neutrophil eosinophil counts || id:ebi-a-GCST004613	rs9402685	C	T	0.2497	-0.0368675	0.00427445	6.40472e-18	0.000341202	74.3914
Sum neutrophil eosinophil counts || id:ebi-a-GCST004613	rs212409	A	G	0.5529	-0.025299	0.00362293	2.88868e-12	0.000223678	48.7621
Sum neutrophil eosinophil counts || id:ebi-a-GCST004613	rs1144700	T	C	0.1789	-0.0340524	0.004723	5.59758e-13	0.000238446	51.9823
Sum neutrophil eosinophil counts || id:ebi-a-GCST004613	rs9350353	T	G	0.3566	-0.0248811	0.00373942	2.85693e-11	0.000203084	44.2717
Sum neutrophil eosinophil counts || id:ebi-a-GCST004613	rs139186524	TCACA	T	0.5379	0.0272585	0.00366282	9.91973e-14	0.000254036	55.382
Sum neutrophil eosinophil counts || id:ebi-a-GCST004613	rs1334577	A	G	0.2372	-0.0239125	0.00420183	1.26299e-08	0.000148574	32.3869
Sum neutrophil eosinophil counts || id:ebi-a-GCST004613	rs1611236	A	G	0.6799	0.0223269	0.00385166	6.76394e-09	0.000154144	33.6014
Sum neutrophil eosinophil counts || id:ebi-a-GCST004613	rs201415059	C	T	0.1509	0.0381225	0.00538364	1.42889e-12	0.000230009	50.1426
Sum neutrophil eosinophil counts || id:ebi-a-GCST004613	rs200147390	CA	C	0.2539	-0.0585096	0.00417845	1.50107e-44	0.000898807	196.074
Sum neutrophil eosinophil counts || id:ebi-a-GCST004613	rs9321570	C	G	0.6204	-0.020326	0.00370121	3.97997e-08	0.000138353	30.1587
Sum neutrophil eosinophil counts || id:ebi-a-GCST004613	rs17421624	C	T	0.2873	0.0398874	0.00395161	5.87489e-24	0.000467255	101.887
Sum neutrophil eosinophil counts || id:ebi-a-GCST004613	rs998584	A	C	0.4818	0.0204582	0.00358756	1.17999e-08	0.000149178	32.5187
Sum neutrophil eosinophil counts || id:ebi-a-GCST004613	rs9344678	T	C	0.4793	-0.0288801	0.00361971	1.48013e-15	0.000291982	63.657
Sum neutrophil eosinophil counts || id:ebi-a-GCST004613	rs56388170	T	G	0.2958	0.0739188	0.00398402	7.59626e-77	0.00157694	344.241
Sum neutrophil eosinophil counts || id:ebi-a-GCST004613	rs2158799	G	C	0.6082	0.0547196	0.00370815	2.79126e-49	0.000998092	217.755
Sum neutrophil eosinophil counts || id:ebi-a-GCST004613	rs3735485	G	A	0.8456	0.0330172	0.00495505	2.6767e-11	0.000203671	44.3997
Sum neutrophil eosinophil counts || id:ebi-a-GCST004613	rs2251188	G	A	0.5764	0.0200594	0.00364469	3.71801e-08	0.000138959	30.2908
Sum neutrophil eosinophil counts || id:ebi-a-GCST004613	rs7804306	A	G	0.0606	-0.044593	0.00760209	4.46704e-09	0.000157845	34.4083
Sum neutrophil eosinophil counts || id:ebi-a-GCST004613	rs4244229	G	A	0.6749	0.0211347	0.00382028	3.16199e-08	0.000140402	30.6054
Sum neutrophil eosinophil counts || id:ebi-a-GCST004613	rs8179	C	T	0.7915	-0.0398395	0.00442528	2.20191e-19	0.000371722	81.048
Sum neutrophil eosinophil counts || id:ebi-a-GCST004613	rs445	T	C	0.0971	-0.102647	0.00607114	3.96643e-64	0.00130983	285.856
Sum neutrophil eosinophil counts || id:ebi-a-GCST004613	rs7846314	T	A	0.1865	0.0602093	0.0046131	6.20583e-39	0.000780972	170.348
Sum neutrophil eosinophil counts || id:ebi-a-GCST004613	rs13249310	C	T	0.3601	-0.0293531	0.00374217	4.36817e-15	0.000282209	61.5258
Sum neutrophil eosinophil counts || id:ebi-a-GCST004613	rs1991651	G	C	0.6178	0.0261034	0.00369634	1.6421e-12	0.000228762	49.8708
Sum neutrophil eosinophil counts || id:ebi-a-GCST004613	rs2954027	A	T	0.4664	0.0223421	0.0035972	5.26599e-10	0.00017696	38.5758
Sum neutrophil eosinophil counts || id:ebi-a-GCST004613	rs12550612	A	G	0.8225	-0.0328283	0.00471206	3.24116e-12	0.000222644	48.5368
Sum neutrophil eosinophil counts || id:ebi-a-GCST004613	rs4623401	G	A	0.4695	-0.0233114	0.00363536	1.43199e-10	0.000188622	41.1186
Sum neutrophil eosinophil counts || id:ebi-a-GCST004613	rs2436845	A	G	0.4343	-0.0220473	0.00363206	1.278e-09	0.00016903	36.8469
Sum neutrophil eosinophil counts || id:ebi-a-GCST004613	rs2979488	G	A	0.7423	0.0296624	0.00409303	4.25991e-13	0.000240908	52.5193
Sum neutrophil eosinophil counts || id:ebi-a-GCST004613	rs10104003	T	C	0.2027	-0.0255984	0.00447205	1.03999e-08	0.000150307	32.7649
Sum neutrophil eosinophil counts || id:ebi-a-GCST004613	rs60379390	CT	C	0.5942	-0.0413068	0.0038549	8.61787e-27	0.000526528	114.819
Sum neutrophil eosinophil counts || id:ebi-a-GCST004613	rs1982094	T	C	0.0424	-0.0740414	0.00905658	2.94781e-16	0.000306564	66.837
Sum neutrophil eosinophil counts || id:ebi-a-GCST004613	rs78568991	G	A	0.2063	0.0244111	0.00445597	4.29497e-08	0.000137678	30.0114
Sum neutrophil eosinophil counts || id:ebi-a-GCST004613	rs2992836	T	G	0.1872	0.029738	0.00466893	1.89802e-10	0.000186098	40.5681
Sum neutrophil eosinophil counts || id:ebi-a-GCST004613	rs385893	C	T	0.5221	0.027096	0.0035875	4.25696e-14	0.000261665	57.0457
Sum neutrophil eosinophil counts || id:ebi-a-GCST004613	rs71191701	C	G	0.2916	0.0331469	0.00393101	3.39391e-17	0.000326114	71.1006
Sum neutrophil eosinophil counts || id:ebi-a-GCST004613	rs10121164	A	G	0.677	-0.0213264	0.00387275	3.65502e-08	0.000139113	30.3244
Sum neutrophil eosinophil counts || id:ebi-a-GCST004613	rs115478735	T	A	0.1818	-0.0418363	0.00463241	1.69785e-19	0.000374079	81.5621
Sum neutrophil eosinophil counts || id:ebi-a-GCST004613	rs2993989	A	G	0.7735	0.0416271	0.0042719	1.94895e-22	0.000435466	94.9524
Sum neutrophil eosinophil counts || id:ebi-a-GCST004613	rs17885289	T	C	0.3067	-0.0230065	0.00390436	3.804e-09	0.000159282	34.7214
Sum neutrophil eosinophil counts || id:ebi-a-GCST004613	rs10995477	C	T	0.4722	-0.0354984	0.00359191	4.93856e-23	0.000447925	97.6703
Sum neutrophil eosinophil counts || id:ebi-a-GCST004613	rs10882895	G	A	0.5964	0.0474773	0.00365186	1.21004e-38	0.00077489	169.021
Sum neutrophil eosinophil counts || id:ebi-a-GCST004613	rs10752308	A	G	0.3336	-0.0210713	0.00380566	3.07999e-08	0.000140635	30.6562
Sum neutrophil eosinophil counts || id:ebi-a-GCST004613	rs1250568	C	T	0.4344	-0.020642	0.0036444	1.47901e-08	0.00014717	32.081
Sum neutrophil eosinophil counts || id:ebi-a-GCST004613	rs2246941	A	C	0.3434	0.0219184	0.00377659	6.485e-09	0.00015452	33.6833
Sum neutrophil eosinophil counts || id:ebi-a-GCST004613	rs12266014	T	C	0.3687	-0.0439817	0.00372164	3.15573e-32	0.000640369	139.66
Sum neutrophil eosinophil counts || id:ebi-a-GCST004613	rs3747869	C	A	0.9005	0.0329121	0.00597221	3.57001e-08	0.00013932	30.3695
Sum neutrophil eosinophil counts || id:ebi-a-GCST004613	rs200526320	A	G	0.1735	0.0318434	0.00569896	2.30298e-08	0.000143225	31.2208
Sum neutrophil eosinophil counts || id:ebi-a-GCST004613	rs2846630	A	G	0.4529	0.0264614	0.00375305	1.78115e-12	0.00022803	49.7111
Sum neutrophil eosinophil counts || id:ebi-a-GCST004613	rs14408	C	T	0.3668	0.0547132	0.00375936	5.5195e-48	0.000970885	211.813
Sum neutrophil eosinophil counts || id:ebi-a-GCST004613	rs192022	G	C	0.4529	0.0240183	0.00373101	1.21501e-10	0.0001901	41.4408
Sum neutrophil eosinophil counts || id:ebi-a-GCST004613	rs174555	C	T	0.3085	-0.028962	0.00387113	7.34683e-14	0.000256746	55.9729
Sum neutrophil eosinophil counts || id:ebi-a-GCST004613	rs7107627	A	T	0.596	0.0204335	0.00366147	2.39602e-08	0.000142872	31.1437
Sum neutrophil eosinophil counts || id:ebi-a-GCST004613	rs8705	A	G	0.3192	-0.0234737	0.00393013	2.33303e-09	0.000163648	35.6735
Sum neutrophil eosinophil counts || id:ebi-a-GCST004613	rs3184504	C	T	0.5176	-0.0329119	0.00357483	3.36667e-20	0.00038874	84.76
Sum neutrophil eosinophil counts || id:ebi-a-GCST004613	rs10858740	G	A	0.701	-0.0244356	0.00392225	4.66402e-10	0.000178046	38.8125
Sum neutrophil eosinophil counts || id:ebi-a-GCST004613	rs1700159	T	C	0.7734	0.0288846	0.00426742	1.29987e-11	0.000210157	45.814
Sum neutrophil eosinophil counts || id:ebi-a-GCST004613	rs4761234	C	T	0.4859	0.0220735	0.00359616	8.35199e-10	0.000172831	37.6756
Sum neutrophil eosinophil counts || id:ebi-a-GCST004613	rs9165	C	T	0.6884	0.0218392	0.00400576	4.98196e-08	0.000136357	29.7235
Sum neutrophil eosinophil counts || id:ebi-a-GCST004613	rs1570884	G	A	0.7105	0.0246174	0.00395328	4.75204e-10	0.000177879	38.7762
Sum neutrophil eosinophil counts || id:ebi-a-GCST004613	rs2504235	G	A	0.636	0.024638	0.00373536	4.22669e-11	0.000199569	43.5053
Sum neutrophil eosinophil counts || id:ebi-a-GCST004613	rs2038700	C	T	0.3933	0.0372155	0.00367963	4.79181e-24	0.000469104	102.291
Sum neutrophil eosinophil counts || id:ebi-a-GCST004613	rs11625487	C	G	0.8143	-0.0325227	0.00461257	1.77787e-12	0.000228045	49.7145
Sum neutrophil eosinophil counts || id:ebi-a-GCST004613	rs34644391	T	C	0.0647	0.0400415	0.00729694	4.07803e-08	0.000138138	30.1117
Sum neutrophil eosinophil counts || id:ebi-a-GCST004613	rs72699866	A	G	0.1917	-0.0333794	0.00456659	2.68225e-13	0.000245075	53.428
Sum neutrophil eosinophil counts || id:ebi-a-GCST004613	rs7168592	T	C	0.107	0.0402994	0.00580303	3.79665e-12	0.00022122	48.2263
Sum neutrophil eosinophil counts || id:ebi-a-GCST004613	rs60606273	T	A	0.94	0.0493534	0.00764574	1.08201e-10	0.000191137	41.6669
Sum neutrophil eosinophil counts || id:ebi-a-GCST004613	rs4924590	A	T	0.2444	0.0358184	0.00417633	9.77687e-18	0.000337372	73.5561
Sum neutrophil eosinophil counts || id:ebi-a-GCST004613	rs12440045	C	A	0.528	-0.0231437	0.00364444	2.14798e-10	0.000184994	40.3274
Sum neutrophil eosinophil counts || id:ebi-a-GCST004613	rs12593998	C	A	0.3077	-0.0259756	0.00393143	3.91832e-11	0.000200252	43.6542
Sum neutrophil eosinophil counts || id:ebi-a-GCST004613	rs7197010	C	T	0.5407	0.0199457	0.0036032	3.10299e-08	0.00014057	30.6421
Sum neutrophil eosinophil counts || id:ebi-a-GCST004613	rs305082	C	T	0.1724	0.038345	0.00478231	1.07399e-15	0.000294881	64.2892
Sum neutrophil eosinophil counts || id:ebi-a-GCST004613	rs6500550	T	C	0.3027	-0.0240353	0.00392961	9.56709e-10	0.000171616	37.4107
Sum neutrophil eosinophil counts || id:ebi-a-GCST004613	rs11489942	T	G	0.4291	-0.0345159	0.00439594	4.10204e-15	0.000282778	61.6497
Sum neutrophil eosinophil counts || id:ebi-a-GCST004613	rs12600856	C	T	0.3903	0.120822	0.00366035	1e-200	0.0049741	1089.54
Sum neutrophil eosinophil counts || id:ebi-a-GCST004613	rs56378716	G	A	0.0127	0.135054	0.0159977	3.11674e-17	0.000326882	71.2682
Sum neutrophil eosinophil counts || id:ebi-a-GCST004613	rs12936529	T	C	0.4787	-0.0378043	0.00359315	6.89763e-26	0.000507627	110.695
Sum neutrophil eosinophil counts || id:ebi-a-GCST004613	rs11654074	C	A	0.5229	0.0317144	0.00366579	5.08511e-18	0.000343291	74.8469
Sum neutrophil eosinophil counts || id:ebi-a-GCST004613	rs11332131	G	GT	0.443	-0.0280154	0.00360447	7.70016e-15	0.000277092	60.4097
Sum neutrophil eosinophil counts || id:ebi-a-GCST004613	rs8066044	G	A	0.7331	0.025822	0.00407067	2.24698e-10	0.000184587	40.2387
Sum neutrophil eosinophil counts || id:ebi-a-GCST004613	rs749780	A	C	0.7317	0.0240795	0.00406667	3.19602e-09	0.000160835	35.0601
Sum neutrophil eosinophil counts || id:ebi-a-GCST004613	rs8088489	G	A	0.2432	0.0233499	0.0042125	2.97303e-08	0.000140949	30.7246
Sum neutrophil eosinophil counts || id:ebi-a-GCST004613	rs1025687	C	T	0.6252	-0.022375	0.0037383	2.15899e-09	0.000164339	35.824
Sum neutrophil eosinophil counts || id:ebi-a-GCST004613	rs891389	T	C	0.3479	-0.0250316	0.0037889	3.93278e-11	0.000200215	43.6463
Sum neutrophil eosinophil counts || id:ebi-a-GCST004613	rs16978075	C	T	0.11	0.0368793	0.0057735	1.68399e-10	0.000187171	40.8021
Sum neutrophil eosinophil counts || id:ebi-a-GCST004613	rs9955853	T	C	0.5612	-0.0214298	0.00361549	3.08099e-09	0.000161163	35.1316
Sum neutrophil eosinophil counts || id:ebi-a-GCST004613	rs7259539	T	C	0.4886	0.0215357	0.00360867	2.40497e-09	0.000163375	35.6139
Sum neutrophil eosinophil counts || id:ebi-a-GCST004613	rs55720021	T	G	0.7611	0.0303831	0.00424329	8.05193e-13	0.000235174	51.269
Sum neutrophil eosinophil counts || id:ebi-a-GCST004613	rs11668719	C	T	0.4675	0.0250299	0.00358661	2.9792e-12	0.000223401	48.7019
Sum neutrophil eosinophil counts || id:ebi-a-GCST004613	rs73036517	G	A	0.2596	-0.0508198	0.00411478	4.83949e-35	0.000699362	152.535
Sum neutrophil eosinophil counts || id:ebi-a-GCST004613	rs4147915	A	C	0.1475	-0.0341237	0.00516664	3.98566e-11	0.000200098	43.6206
Sum neutrophil eosinophil counts || id:ebi-a-GCST004613	rs4760	G	A	0.1569	-0.0851887	0.00492667	5.46764e-67	0.00136992	298.988
Sum neutrophil eosinophil counts || id:ebi-a-GCST004613	rs1800961	T	C	0.0314	-0.0702663	0.0103094	9.37778e-12	0.000213092	46.454
Sum neutrophil eosinophil counts || id:ebi-a-GCST004613	rs9977672	A	G	0.2583	-0.0243021	0.00414966	4.72999e-09	0.000157336	34.2972
Sum neutrophil eosinophil counts || id:ebi-a-GCST004613	rs5013026	T	C	0.5044	0.0212741	0.0035823	2.87303e-09	0.000161786	35.2675
Granulocyte count || id:ebi-a-GCST004614	rs6665290	T	C	0.4606	-0.025765	0.00363276	1.31795e-12	0.000230738	50.3017
Granulocyte count || id:ebi-a-GCST004614	rs3917932	G	C	0.5758	-0.0468589	0.00363786	5.76501e-38	0.000760668	165.916
Granulocyte count || id:ebi-a-GCST004614	rs41313381	A	C	0.0307	0.0690364	0.0103836	2.96006e-11	0.000202771	44.2035
Granulocyte count || id:ebi-a-GCST004614	rs61804160	A	T	0.1375	-0.0349968	0.00521696	1.96879e-11	0.000206426	45.0005
Granulocyte count || id:ebi-a-GCST004614	rs12752838	G	A	0.5035	0.0242906	0.00358903	1.30587e-11	0.000210118	45.8056
Granulocyte count || id:ebi-a-GCST004614	rs778387	G	C	0.4042	0.0222433	0.00378085	4.02504e-09	0.000158776	34.6111
Granulocyte count || id:ebi-a-GCST004614	rs1149193	A	G	0.3476	-0.0209768	0.00378168	2.90703e-08	0.00014115	30.7684
Granulocyte count || id:ebi-a-GCST004614	rs72692639	G	A	0.2592	0.0258055	0.00408507	2.666e-10	0.000183054	39.9045
Granulocyte count || id:ebi-a-GCST004614	rs1331860	T	G	0.3646	0.0204372	0.00374263	4.74395e-08	0.000136793	29.8184
Granulocyte count || id:ebi-a-GCST004614	rs4844622	T	C	0.2412	-0.0244434	0.0041978	5.78296e-09	0.000155541	33.9059
Granulocyte count || id:ebi-a-GCST004614	rs35915186	C	T	0.2132	0.024175	0.00441096	4.23701e-08	0.000137797	30.0374
Granulocyte count || id:ebi-a-GCST004614	rs11800162	T	C	0.0194	0.0731839	0.0130448	2.02102e-08	0.000144387	31.474
Granulocyte count || id:ebi-a-GCST004614	rs1892534	T	C	0.3767	-0.0471161	0.00370085	3.97009e-37	0.000743098	162.081
Granulocyte count || id:ebi-a-GCST004614	rs6679677	A	C	0.1015	-0.0423917	0.00591776	7.86683e-13	0.000235385	51.3148
Granulocyte count || id:ebi-a-GCST004614	rs34599082	T	C	0.0138	-0.171481	0.0154022	8.61986e-29	0.000568398	123.955
Granulocyte count || id:ebi-a-GCST004614	rs2208568	C	T	0.8919	-0.0615057	0.00583049	5.13452e-26	0.000510308	111.28
Granulocyte count || id:ebi-a-GCST004614	rs12239046	C	T	0.6283	0.0324057	0.00371076	2.48199e-18	0.000349783	76.2629
Granulocyte count || id:ebi-a-GCST004614	rs10206089	A	G	0.3775	-0.0236892	0.00398279	2.716e-09	0.000162289	35.3771
Granulocyte count || id:ebi-a-GCST004614	rs7575217	G	A	0.6725	0.0226887	0.00383125	3.18002e-09	0.00016088	35.0699
Granulocyte count || id:ebi-a-GCST004614	rs114050631	T	C	0.0106	-0.165316	0.0194737	2.08113e-17	0.000330539	72.0657
Granulocyte count || id:ebi-a-GCST004614	rs78487399	C	G	0.0975	0.0403261	0.00607256	3.12176e-11	0.00020229	44.0986
Granulocyte count || id:ebi-a-GCST004614	rs72917514	A	G	0.033	0.0632963	0.0100825	3.434e-10	0.00018079	39.4109
Granulocyte count || id:ebi-a-GCST004614	rs9287604	C	G	0.7326	0.0302485	0.00410278	1.67186e-13	0.000249331	54.356
Granulocyte count || id:ebi-a-GCST004614	rs34668726	G	C	0.1683	0.0273774	0.00482201	1.366e-08	0.000147876	32.2347
Granulocyte count || id:ebi-a-GCST004614	rs201194591	T	C	0.3715	0.0243476	0.00373377	6.98715e-11	0.000195059	42.522
Granulocyte count || id:ebi-a-GCST004614	rs6740847	G	A	0.5637	0.0258431	0.00362949	1.07696e-12	0.000232557	50.6984
Granulocyte count || id:ebi-a-GCST004614	rs1260326	C	T	0.6052	-0.0315078	0.00365605	6.8124e-18	0.000340641	74.2691
Granulocyte count || id:ebi-a-GCST004614	rs2029582	C	T	0.4811	0.034217	0.00359922	1.96607e-21	0.000414496	90.3781
Granulocyte count || id:ebi-a-GCST004614	rs11678685	A	G	0.3181	0.0300244	0.00385868	7.19449e-15	0.000277705	60.5434
Granulocyte count || id:ebi-a-GCST004614	rs9872440	C	T	0.3857	-0.0255277	0.00367843	3.92645e-12	0.00022092	48.1609
Granulocyte count || id:ebi-a-GCST004614	rs55659176	T	C	0.1695	0.0265099	0.00480143	3.36597e-08	0.000139845	30.4839
Granulocyte count || id:ebi-a-GCST004614	rs2734031	C	T	0.9094	-0.0623047	0.00630129	4.71086e-23	0.000448354	97.7639
Granulocyte count || id:ebi-a-GCST004614	rs143699489	G	A	0.1269	0.0369077	0.00541729	9.56093e-12	0.000212917	46.4158
Granulocyte count || id:ebi-a-GCST004614	rs9819371	T	C	0.065	-0.0442047	0.00728782	1.31501e-09	0.000168772	36.7907
Granulocyte count || id:ebi-a-GCST004614	rs3749440	G	A	0.3716	0.0207624	0.00370563	2.10698e-08	0.000144013	31.3926
Granulocyte count || id:ebi-a-GCST004614	rs11920354	A	C	0.3862	-0.0214596	0.00367346	5.16404e-09	0.000156552	34.1263
Granulocyte count || id:ebi-a-GCST004614	rs16850073	T	C	0.3749	0.0524728	0.00372525	4.6505e-45	0.000909485	198.405
Granulocyte count || id:ebi-a-GCST004614	rs218265	C	T	0.1572	0.0410945	0.00499689	1.96789e-16	0.000310217	67.6338
Granulocyte count || id:ebi-a-GCST004614	rs11931598	T	C	0.4444	-0.0222218	0.00364761	1.11401e-09	0.000170255	37.114
Granulocyte count || id:ebi-a-GCST004614	rs6554196	G	C	0.3812	-0.0228696	0.00368893	5.66396e-10	0.000176308	38.4337
Granulocyte count || id:ebi-a-GCST004614	rs11725704	G	A	0.3762	0.0722831	0.00370592	1e-84	0.00174244	380.432
Granulocyte count || id:ebi-a-GCST004614	rs13125760	T	C	0.4641	-0.0205224	0.0036673	2.19301e-08	0.000143659	31.3155
Granulocyte count || id:ebi-a-GCST004614	rs11734460	T	C	0.3122	0.0253149	0.00387642	6.55541e-11	0.000195632	42.6468
Granulocyte count || id:ebi-a-GCST004614	rs1352846	G	A	0.2919	-0.0253152	0.00394564	1.39901e-10	0.000188833	41.1646
Granulocyte count || id:ebi-a-GCST004614	rs7679673	A	C	0.3746	-0.023694	0.00368818	1.32501e-10	0.000189323	41.2713
Granulocyte count || id:ebi-a-GCST004614	rs13139045	C	T	0.3685	-0.020655	0.003715	2.69898e-08	0.000141809	30.9121
Granulocyte count || id:ebi-a-GCST004614	rs10075801	G	A	0.4855	-0.0357169	0.0036307	7.76426e-23	0.00044382	96.7749
Granulocyte count || id:ebi-a-GCST004614	rs2082382	A	G	0.5468	-0.0320428	0.00364384	1.4471e-18	0.000354668	77.3283
Granulocyte count || id:ebi-a-GCST004614	rs7705526	A	C	0.329	0.0344575	0.00389908	9.80393e-19	0.000358196	78.0979
Granulocyte count || id:ebi-a-GCST004614	rs249677	A	C	0.6319	0.0317178	0.00373911	2.19989e-17	0.000330035	71.9558
Granulocyte count || id:ebi-a-GCST004614	rs4535497	A	C	0.569	-0.02043	0.00364673	2.115e-08	0.000143979	31.3852
Granulocyte count || id:ebi-a-GCST004614	rs72767881	T	C	0.4445	-0.0287064	0.00361223	1.91117e-15	0.000289677	63.1543
Granulocyte count || id:ebi-a-GCST004614	rs12656648	A	C	0.4222	-0.0245788	0.00363545	1.37214e-11	0.000209675	45.7089
Granulocyte count || id:ebi-a-GCST004614	rs2338224	G	A	0.8787	-0.0425276	0.00550174	1.07696e-14	0.000274066	59.75
Granulocyte count || id:ebi-a-GCST004614	rs791357	C	T	0.7204	-0.0410419	0.00406437	5.63897e-24	0.000467626	101.968
Granulocyte count || id:ebi-a-GCST004614	rs113856477	G	A	0.0854	0.0376298	0.00642413	4.69699e-09	0.000157398	34.3108
Granulocyte count || id:ebi-a-GCST004614	rs35989257	T	C	0.2749	0.0344324	0.004017	1.02e-17	0.000336991	73.4729
Granulocyte count || id:ebi-a-GCST004614	rs1611236	A	G	0.6799	0.0230202	0.00385832	2.426e-09	0.000163299	35.5974
Granulocyte count || id:ebi-a-GCST004614	rs9400271	A	G	0.4836	0.0346256	0.00359241	5.49541e-22	0.00042606	92.9007
Granulocyte count || id:ebi-a-GCST004614	rs9402685	C	T	0.2496	-0.0364968	0.00428218	1.55489e-17	0.000333172	72.64
Granulocyte count || id:ebi-a-GCST004614	rs139186524	TCACA	T	0.5378	0.0266424	0.00366865	3.8089e-13	0.000241915	52.7388
Granulocyte count || id:ebi-a-GCST004614	rs9270636	C	A	0.3086	-0.0536954	0.00382639	9.80393e-45	0.000902686	196.921
Granulocyte count || id:ebi-a-GCST004614	rs9344678	T	C	0.4793	-0.0283789	0.00362593	5.00956e-15	0.000280972	61.256
Granulocyte count || id:ebi-a-GCST004614	rs1144700	T	C	0.1789	-0.033867	0.00473094	8.1508e-13	0.000235066	51.2454
Granulocyte count || id:ebi-a-GCST004614	rs9273608	T	C	0.3266	0.0377273	0.00393632	9.30037e-22	0.00042129	91.86
Granulocyte count || id:ebi-a-GCST004614	rs16895831	T	C	0.2032	0.025814	0.00450013	9.6781e-09	0.000150948	32.9046
Granulocyte count || id:ebi-a-GCST004614	rs998584	A	C	0.4818	0.0203972	0.00359301	1.37101e-08	0.00014784	32.227
Granulocyte count || id:ebi-a-GCST004614	rs212409	A	G	0.5529	-0.0254664	0.00362868	2.24905e-12	0.000225929	49.2531
Granulocyte count || id:ebi-a-GCST004614	rs1334577	A	G	0.2372	-0.023671	0.00420772	1.84799e-08	0.000145181	31.6472
Granulocyte count || id:ebi-a-GCST004614	rs1611434	G	A	0.4027	-0.0274712	0.00473277	6.45699e-09	0.000154558	33.6915
Granulocyte count || id:ebi-a-GCST004614	rs2524079	A	G	0.4168	0.0637572	0.00363776	8.9929e-69	0.00140738	307.175
Granulocyte count || id:ebi-a-GCST004614	rs2251188	G	A	0.5764	0.0202332	0.0036503	2.97502e-08	0.000140943	30.7233
Granulocyte count || id:ebi-a-GCST004614	rs7804306	A	G	0.0606	-0.0449885	0.00761392	3.44802e-09	0.000160159	34.9126
Granulocyte count || id:ebi-a-GCST004614	rs56388170	T	G	0.2958	0.0745788	0.00399027	5.95388e-78	0.00160016	349.319
Granulocyte count || id:ebi-a-GCST004614	rs3735485	G	A	0.8456	0.0329048	0.00496298	3.35583e-11	0.000201641	43.9571
Granulocyte count || id:ebi-a-GCST004614	rs4244229	G	A	0.6749	0.0215595	0.00382656	1.75902e-08	0.000145623	31.7436
Granulocyte count || id:ebi-a-GCST004614	rs8179	C	T	0.7916	-0.0409112	0.0044332	2.74789e-20	0.000390583	85.162
Granulocyte count || id:ebi-a-GCST004614	rs2158799	G	C	0.6082	0.0546075	0.00371406	6.17447e-49	0.000990853	216.174
Granulocyte count || id:ebi-a-GCST004614	rs445	T	C	0.0971	-0.103841	0.00607988	2.10911e-65	0.0013366	291.705
Granulocyte count || id:ebi-a-GCST004614	rs12550612	A	G	0.8225	-0.0328869	0.00471934	3.20184e-12	0.000222751	48.5601
Granulocyte count || id:ebi-a-GCST004614	rs7846314	T	A	0.1866	0.0599633	0.00461971	1.59184e-38	0.000772395	168.476
Granulocyte count || id:ebi-a-GCST004614	rs12716647	C	G	0.634	0.0210534	0.00376329	2.21299e-08	0.000143575	31.2972
Granulocyte count || id:ebi-a-GCST004614	rs10104003	T	C	0.2027	-0.0257389	0.00447898	9.10605e-09	0.000151492	33.0231
Granulocyte count || id:ebi-a-GCST004614	rs2436845	A	G	0.4343	-0.0222337	0.00363824	9.89396e-10	0.000171317	37.3454
Granulocyte count || id:ebi-a-GCST004614	rs1991651	G	C	0.6178	0.0262839	0.00370239	1.25487e-12	0.000231179	50.3978
Granulocyte count || id:ebi-a-GCST004614	rs2954027	A	T	0.4664	0.0232422	0.0036032	1.11499e-10	0.000190866	41.6077
Granulocyte count || id:ebi-a-GCST004614	rs1982094	T	C	0.0424	-0.0737773	0.00907357	4.25696e-16	0.000303243	66.1127
Granulocyte count || id:ebi-a-GCST004614	rs13249310	C	T	0.3601	-0.0293116	0.00374834	5.2881e-15	0.000280487	61.1501
Granulocyte count || id:ebi-a-GCST004614	rs2979488	G	A	0.7423	0.0292313	0.0040994	9.99079e-13	0.000233232	50.8454
Granulocyte count || id:ebi-a-GCST004614	rs4623401	G	A	0.4694	-0.0237066	0.00364106	7.46965e-11	0.000194461	42.3915
Granulocyte count || id:ebi-a-GCST004614	rs60379390	CT	C	0.5942	-0.0409617	0.00386113	2.71394e-26	0.000516103	112.544
Granulocyte count || id:ebi-a-GCST004614	rs10121164	A	G	0.6769	-0.0218793	0.00387877	1.69301e-08	0.000145965	31.8181
Granulocyte count || id:ebi-a-GCST004614	rs2992836	T	G	0.1872	0.0295842	0.00467601	2.503e-10	0.000183621	40.0281
Granulocyte count || id:ebi-a-GCST004614	rs385893	C	T	0.5221	0.0276274	0.00359295	1.47911e-14	0.000271202	59.1253
Granulocyte count || id:ebi-a-GCST004614	rs115478735	T	A	0.1818	-0.0423695	0.0046401	6.77642e-20	0.000382401	83.3773
Granulocyte count || id:ebi-a-GCST004614	rs71191701	C	G	0.2916	0.0332173	0.00393756	3.28322e-17	0.000326412	71.1656
Granulocyte count || id:ebi-a-GCST004614	rs10752308	A	G	0.3336	-0.0212166	0.00381149	2.59902e-08	0.000142146	30.9855
Granulocyte count || id:ebi-a-GCST004614	rs1250568	C	T	0.4344	-0.0211345	0.0036505	7.06106e-09	0.000153761	33.5178
Granulocyte count || id:ebi-a-GCST004614	rs10882895	G	A	0.5964	0.047052	0.00365786	7.2477e-38	0.000758587	165.462
Granulocyte count || id:ebi-a-GCST004614	rs17885289	T	C	0.3067	-0.0232696	0.00391065	2.67701e-09	0.000162421	35.4059
Granulocyte count || id:ebi-a-GCST004614	rs3747869	C	A	0.9005	0.0327398	0.00598186	4.41998e-08	0.000137421	29.9554
Granulocyte count || id:ebi-a-GCST004614	rs2246941	A	C	0.3434	0.0215282	0.00378191	1.25199e-08	0.000148649	32.4033
Granulocyte count || id:ebi-a-GCST004614	rs10995477	C	T	0.4722	-0.0347266	0.0035979	4.82614e-22	0.000427242	93.1585
Granulocyte count || id:ebi-a-GCST004614	rs12266014	T	C	0.3687	-0.0441705	0.00372815	2.20902e-32	0.000643623	140.37
Granulocyte count || id:ebi-a-GCST004614	rs2807740	T	C	0.7693	0.042074	0.00426878	6.44318e-23	0.000445512	97.144
Granulocyte count || id:ebi-a-GCST004614	rs14408	C	T	0.3668	0.0546999	0.00376523	8.09655e-48	0.000967393	211.05
Granulocyte count || id:ebi-a-GCST004614	rs192022	G	C	0.4527	0.0240815	0.00373728	1.167e-10	0.000190461	41.5195
Granulocyte count || id:ebi-a-GCST004614	rs200526320	A	G	0.1734	0.0322255	0.00570862	1.65101e-08	0.000146186	31.8664
Granulocyte count || id:ebi-a-GCST004614	rs174555	C	T	0.3085	-0.0290509	0.00387722	6.74528e-14	0.000257513	56.1402
Granulocyte count || id:ebi-a-GCST004614	rs8705	A	G	0.3192	-0.0241127	0.00393654	9.0469e-10	0.000172116	37.5196
Granulocyte count || id:ebi-a-GCST004614	rs2846630	A	G	0.4529	0.0266233	0.00375934	1.422e-12	0.000230056	50.153
Granulocyte count || id:ebi-a-GCST004614	rs9165	C	T	0.6884	0.0223102	0.00401194	2.683e-08	0.000141863	30.9239
Granulocyte count || id:ebi-a-GCST004614	rs1700159	T	C	0.7733	0.0288077	0.00427369	1.57616e-11	0.000208427	45.4367
Granulocyte count || id:ebi-a-GCST004614	rs4761234	C	T	0.4859	0.0220094	0.00360193	9.93505e-10	0.000171279	37.3372
Granulocyte count || id:ebi-a-GCST004614	rs10858740	G	A	0.7009	-0.0246397	0.00392774	3.535e-10	0.000180526	39.3533
Granulocyte count || id:ebi-a-GCST004614	rs3184504	C	T	0.5177	-0.0338656	0.00358019	3.10384e-21	0.000410356	89.4749
Granulocyte count || id:ebi-a-GCST004614	rs2504235	G	A	0.636	0.0251416	0.00374133	1.81803e-11	0.000207146	45.1575
Granulocyte count || id:ebi-a-GCST004614	rs1570884	G	A	0.7105	0.0244051	0.00395973	7.12394e-10	0.000174256	37.9862
Granulocyte count || id:ebi-a-GCST004614	rs8018808	G	A	0.4603	0.0251696	0.00359506	2.53922e-12	0.000224841	49.0158
Granulocyte count || id:ebi-a-GCST004614	rs2038700	C	T	0.3933	0.0369548	0.00368518	1.14895e-23	0.000461166	100.559
Granulocyte count || id:ebi-a-GCST004614	rs72699866	A	G	0.1917	-0.0335351	0.00457401	2.273e-13	0.000246565	53.7528
Granulocyte count || id:ebi-a-GCST004614	rs10138752	T	C	0.0777	-0.0442573	0.00673154	4.87753e-11	0.000198284	43.2252
Granulocyte count || id:ebi-a-GCST004614	rs12440045	C	A	0.5281	-0.022688	0.0036505	5.13204e-10	0.000177192	38.6264
Granulocyte count || id:ebi-a-GCST004614	rs4924590	A	T	0.2444	0.0359474	0.00418293	8.41201e-18	0.000338735	73.8533
Granulocyte count || id:ebi-a-GCST004614	rs12593998	C	A	0.3077	-0.0258037	0.00393744	5.62341e-11	0.000197008	42.9469
Granulocyte count || id:ebi-a-GCST004614	rs60606273	T	A	0.94	0.049065	0.00765771	1.48201e-10	0.00018832	41.0527
Granulocyte count || id:ebi-a-GCST004614	rs7168592	T	C	0.1071	0.0406593	0.0058117	2.63209e-12	0.000224517	48.9451
Granulocyte count || id:ebi-a-GCST004614	rs305082	C	T	0.1723	0.0385776	0.00479097	8.1358e-16	0.000297391	64.8365
Granulocyte count || id:ebi-a-GCST004614	rs6500550	T	C	0.3028	-0.0231792	0.00393568	3.87302e-09	0.000159119	34.6859
Granulocyte count || id:ebi-a-GCST004614	rs7197010	C	T	0.5408	0.0206616	0.00360887	1.033e-08	0.000150367	32.7779
Granulocyte count || id:ebi-a-GCST004614	rs8066044	G	A	0.7331	0.0255602	0.00407754	3.64401e-10	0.000180255	39.2942
Granulocyte count || id:ebi-a-GCST004614	rs11489942	T	G	0.429	-0.0349845	0.00440328	1.94089e-15	0.000289538	63.124
Granulocyte count || id:ebi-a-GCST004614	rs11654074	C	A	0.523	0.0319584	0.00367134	3.1798e-18	0.000347539	75.7734
Granulocyte count || id:ebi-a-GCST004614	rs11332131	G	GT	0.443	-0.028353	0.00360985	4.01883e-15	0.000282963	61.6901
Granulocyte count || id:ebi-a-GCST004614	rs56378716	G	A	0.0127	0.134131	0.0160262	5.78762e-17	0.000321285	70.0476
Granulocyte count || id:ebi-a-GCST004614	rs12600856	C	T	0.3904	0.121802	0.00366605	1e-200	0.00503908	1103.84
Granulocyte count || id:ebi-a-GCST004614	rs749780	A	C	0.7317	0.0242211	0.00407405	2.76102e-09	0.000162143	35.3452
Granulocyte count || id:ebi-a-GCST004614	rs12936529	T	C	0.4787	-0.0380624	0.00359917	3.87793e-26	0.000512859	111.837
Granulocyte count || id:ebi-a-GCST004614	rs28678167	T	G	0.3158	-0.0212149	0.00385165	3.62903e-08	0.000139175	30.3378
Granulocyte count || id:ebi-a-GCST004614	rs8088489	G	A	0.2431	0.0231422	0.0042194	4.142e-08	0.000138001	30.0818
Granulocyte count || id:ebi-a-GCST004614	rs891389	T	C	0.3479	-0.0249107	0.00379469	5.21555e-11	0.000197682	43.0938
Granulocyte count || id:ebi-a-GCST004614	rs9955853	T	C	0.5612	-0.0210949	0.00362111	5.69298e-09	0.000155682	33.9365
Granulocyte count || id:ebi-a-GCST004614	rs16978075	C	T	0.11	0.0361124	0.00578376	4.27199e-10	0.000178833	38.9842
Granulocyte count || id:ebi-a-GCST004614	rs1025687	C	T	0.6252	-0.0223336	0.00374392	2.44202e-09	0.00016324	35.5845
Granulocyte count || id:ebi-a-GCST004614	rs1968252	A	G	0.2207	-0.0281756	0.00434373	8.78416e-11	0.000193006	42.0743
Granulocyte count || id:ebi-a-GCST004614	rs73036517	G	A	0.2596	-0.0505758	0.00412198	1.31613e-34	0.000690251	150.546
Granulocyte count || id:ebi-a-GCST004614	rs10409243	T	C	0.6028	-0.0216946	0.0037528	7.43002e-09	0.000153306	33.4186
Granulocyte count || id:ebi-a-GCST004614	rs74253465	A	T	0.1453	-0.0329725	0.00518718	2.064e-10	0.000185351	40.4052
Granulocyte count || id:ebi-a-GCST004614	rs11668719	C	T	0.4674	0.0252679	0.00359289	2.02488e-12	0.000226874	49.4591
Granulocyte count || id:ebi-a-GCST004614	rs4760	G	A	0.157	-0.0851294	0.00493369	1.0311e-66	0.00136413	297.722
Granulocyte count || id:ebi-a-GCST004614	rs55720021	T	G	0.7611	0.0306719	0.00425033	5.33949e-13	0.000238872	52.0753
Granulocyte count || id:ebi-a-GCST004614	rs1800961	T	C	0.0314	-0.0690832	0.0103239	2.208e-11	0.0002054	44.7768
Granulocyte count || id:ebi-a-GCST004614	rs62207043	G	A	0.569	0.0203218	0.00372295	4.80098e-08	0.000136686	29.7952
Granulocyte count || id:ebi-a-GCST004614	rs9977672	A	G	0.2582	-0.0244555	0.00415714	4.03497e-09	0.000158755	34.6067
Granulocyte count || id:ebi-a-GCST004614	rs5747327	G	T	0.5041	0.0212437	0.00358852	3.22203e-09	0.000160766	35.045
Eosinophil percentage of granulocytes || id:ebi-a-GCST004617	rs159963	A	C	0.5826	0.0301468	0.00364624	1.36301e-16	0.000313537	68.3578
Eosinophil percentage of granulocytes || id:ebi-a-GCST004617	rs12408934	A	G	0.1013	-0.0461171	0.00592267	6.88652e-15	0.0002781	60.6296
Eosinophil percentage of granulocytes || id:ebi-a-GCST004617	rs35249183	G	A	0.0996	0.0396473	0.00612869	9.85598e-11	0.000191974	41.8493
Eosinophil percentage of granulocytes || id:ebi-a-GCST004617	rs6684992	T	A	0.1199	0.0395059	0.00551302	7.72681e-13	0.000235546	51.35
Eosinophil percentage of granulocytes || id:ebi-a-GCST004617	rs35797862	AAG	A	0.3782	-0.0234434	0.00367697	1.821e-10	0.000186472	40.6497
Eosinophil percentage of granulocytes || id:ebi-a-GCST004617	rs2147904	C	T	0.5644	0.0253209	0.0036072	2.22587e-12	0.000226023	49.2735
Eosinophil percentage of granulocytes || id:ebi-a-GCST004617	rs1036332	C	A	0.738	-0.0348224	0.00409666	1.89322e-17	0.000331396	72.2526
Eosinophil percentage of granulocytes || id:ebi-a-GCST004617	rs3003334	A	G	0.5704	0.0218764	0.00360099	1.239e-09	0.000169304	36.9066
Eosinophil percentage of granulocytes || id:ebi-a-GCST004617	rs1754541	G	A	0.3006	0.034471	0.00392137	1.48799e-18	0.000354414	77.2731
Eosinophil percentage of granulocytes || id:ebi-a-GCST004617	rs11204682	T	G	0.2245	-0.0367014	0.00431432	1.7869e-17	0.000331917	72.3663
Eosinophil percentage of granulocytes || id:ebi-a-GCST004617	rs7555082	A	G	0.1177	-0.037506	0.00553976	1.28499e-11	0.000210262	45.8369
Eosinophil percentage of granulocytes || id:ebi-a-GCST004617	rs2287040	T	C	0.3609	0.0211571	0.00376074	1.84701e-08	0.00014519	31.6491
Eosinophil percentage of granulocytes || id:ebi-a-GCST004617	rs5833013	TTA	T	0.335	-0.0769148	0.0038981	1.15904e-86	0.00178308	389.323
Eosinophil percentage of granulocytes || id:ebi-a-GCST004617	rs35857956	T	C	0.1859	0.0279226	0.00460084	1.287e-09	0.000168965	36.8327
Eosinophil percentage of granulocytes || id:ebi-a-GCST004617	rs2708977	A	G	0.6384	0.0452613	0.00372052	4.75664e-34	0.000678555	147.994
Eosinophil percentage of granulocytes || id:ebi-a-GCST004617	rs1047891	A	C	0.3167	0.0216467	0.00383302	1.629e-08	0.000146309	31.8931
Eosinophil percentage of granulocytes || id:ebi-a-GCST004617	rs34290285	A	G	0.2573	-0.0387167	0.00409152	3.00123e-21	0.00041066	89.5413
Eosinophil percentage of granulocytes || id:ebi-a-GCST004617	rs1586068	G	A	0.9174	-0.0482143	0.0065475	1.78813e-13	0.000248729	54.2246
Eosinophil percentage of granulocytes || id:ebi-a-GCST004617	rs13416555	G	C	0.2932	-0.0324612	0.00393816	1.68306e-16	0.000311631	67.942
Eosinophil percentage of granulocytes || id:ebi-a-GCST004617	rs11885668	T	C	0.219	0.0282982	0.00432317	5.92243e-11	0.000196544	42.8459
Eosinophil percentage of granulocytes || id:ebi-a-GCST004617	rs149290349	A	G	0.0761	-0.0386961	0.00691258	2.169e-08	0.000143756	31.3365
Eosinophil percentage of granulocytes || id:ebi-a-GCST004617	rs79918045	A	G	0.0895	0.0412424	0.00631512	6.54335e-11	0.000195647	42.6502
Eosinophil percentage of granulocytes || id:ebi-a-GCST004617	rs6750754	G	T	0.2643	-0.0579508	0.00406604	4.33212e-46	0.000931117	203.129
Eosinophil percentage of granulocytes || id:ebi-a-GCST004617	rs7346	A	G	0.1908	-0.0412348	0.00455012	1.27703e-19	0.000376662	82.1255
Eosinophil percentage of granulocytes || id:ebi-a-GCST004617	rs34064757	A	G	0.3672	0.0282321	0.00376428	6.38263e-14	0.000258014	56.2495
Eosinophil percentage of granulocytes || id:ebi-a-GCST004617	rs9990220	T	G	0.4416	-0.0286299	0.00360627	2.03892e-15	0.000289088	63.0259
Eosinophil percentage of granulocytes || id:ebi-a-GCST004617	rs2399441	C	T	0.3498	-0.0228209	0.00375045	1.166e-09	0.000169847	37.025
Eosinophil percentage of granulocytes || id:ebi-a-GCST004617	rs56003704	A	G	0.0599	-0.0762037	0.00766267	2.65705e-23	0.000453553	98.8981
Eosinophil percentage of granulocytes || id:ebi-a-GCST004617	rs17671338	A	G	0.3097	0.028703	0.00386625	1.13606e-13	0.000252812	55.1151
Eosinophil percentage of granulocytes || id:ebi-a-GCST004617	rs2960422	A	G	0.6019	-0.0296023	0.0036479	4.86183e-16	0.000302042	65.8508
Eosinophil percentage of granulocytes || id:ebi-a-GCST004617	rs4328821	G	A	0.1077	-0.151511	0.00575147	6.18016e-153	0.00317383	693.948
Eosinophil percentage of granulocytes || id:ebi-a-GCST004617	rs79171715	C	A	0.0251	-0.077714	0.0115415	1.65691e-11	0.000207978	45.3388
Eosinophil percentage of granulocytes || id:ebi-a-GCST004617	rs2228467	C	T	0.0616	0.0553843	0.00743358	9.29394e-14	0.000254624	55.5103
Eosinophil percentage of granulocytes || id:ebi-a-GCST004617	rs11918567	A	G	0.1208	0.032131	0.00548685	4.74198e-09	0.000157314	34.2924
Eosinophil percentage of granulocytes || id:ebi-a-GCST004617	rs28707457	T	A	0.2656	0.023251	0.00412504	1.735e-08	0.000145746	31.7704
Eosinophil percentage of granulocytes || id:ebi-a-GCST004617	rs9829214	C	T	0.6231	0.0206643	0.00367913	1.94702e-08	0.000144718	31.5462
Eosinophil percentage of granulocytes || id:ebi-a-GCST004617	rs115697464	C	T	0.015	-0.103269	0.0148432	3.46897e-12	0.000222035	48.404
Eosinophil percentage of granulocytes || id:ebi-a-GCST004617	rs6793295	C	T	0.265	0.031706	0.00404547	4.60045e-15	0.000281745	61.4244
Eosinophil percentage of granulocytes || id:ebi-a-GCST004617	rs13097407	G	A	0.0711	0.0468466	0.00695745	1.65882e-11	0.000207969	45.3369
Eosinophil percentage of granulocytes || id:ebi-a-GCST004617	rs711611	C	G	0.7893	-0.0258818	0.00440733	4.29398e-09	0.000158198	34.4853
Eosinophil percentage of granulocytes || id:ebi-a-GCST004617	rs13062095	C	T	0.3361	-0.0228284	0.00379208	1.74401e-09	0.000166248	36.2403
Eosinophil percentage of granulocytes || id:ebi-a-GCST004617	rs6764912	A	G	0.0674	0.0416447	0.00759666	4.20601e-08	0.000137863	30.0518
Eosinophil percentage of granulocytes || id:ebi-a-GCST004617	rs9992667	T	C	0.2151	0.0615266	0.00436358	3.79665e-45	0.000911333	198.809
Eosinophil percentage of granulocytes || id:ebi-a-GCST004617	rs13148728	T	C	0.5514	0.0235692	0.00363589	9.02818e-11	0.00019276	42.0208
Eosinophil percentage of granulocytes || id:ebi-a-GCST004617	rs113473633	G	A	0.028	-0.0741085	0.0115176	1.24e-10	0.000189917	41.4007
Eosinophil percentage of granulocytes || id:ebi-a-GCST004617	rs6832801	G	A	0.1865	-0.0446786	0.00458505	1.94895e-22	0.000435467	94.9526
Eosinophil percentage of granulocytes || id:ebi-a-GCST004617	rs376685098	AT	A	0.2899	-0.0290821	0.00393752	1.51391e-13	0.000250225	54.5509
Eosinophil percentage of granulocytes || id:ebi-a-GCST004617	rs2248116	A	C	0.5627	0.0610202	0.00352044	2.64484e-67	0.00137654	300.434
Eosinophil percentage of granulocytes || id:ebi-a-GCST004617	rs7731150	A	G	0.1215	-0.0320153	0.00547983	5.146e-09	0.000156584	34.1332
Eosinophil percentage of granulocytes || id:ebi-a-GCST004617	rs152197	T	C	0.1741	0.0496938	0.00471929	6.28782e-26	0.000508468	110.878
Eosinophil percentage of granulocytes || id:ebi-a-GCST004617	rs7709361	C	T	0.6163	0.0312884	0.00367528	1.692e-17	0.00033241	72.4739
Eosinophil percentage of granulocytes || id:ebi-a-GCST004617	rs4594881	T	G	0.3403	-0.0316746	0.00377334	4.68705e-17	0.000323194	70.4639
Eosinophil percentage of granulocytes || id:ebi-a-GCST004617	rs10045577	T	C	0.139	-0.0466961	0.00520093	2.74726e-19	0.000369719	80.6112
Eosinophil percentage of granulocytes || id:ebi-a-GCST004617	rs35771899	A	T	0.68	-0.0233688	0.00407662	9.90102e-09	0.000150744	32.8601
Eosinophil percentage of granulocytes || id:ebi-a-GCST004617	rs56330463	C	T	0.5509	0.0512345	0.00365792	1.42298e-44	0.000899288	196.179
Eosinophil percentage of granulocytes || id:ebi-a-GCST004617	rs10062687	G	T	0.2342	0.0255126	0.00424204	1.80801e-09	0.000165929	36.1706
Eosinophil percentage of granulocytes || id:ebi-a-GCST004617	rs1111180	C	G	0.5666	-0.0447498	0.00360065	1.83612e-35	0.000708184	154.46
Eosinophil percentage of granulocytes || id:ebi-a-GCST004617	rs17881225	C	G	0.0987	0.0666599	0.00600334	1.20199e-28	0.000565368	123.293
Eosinophil percentage of granulocytes || id:ebi-a-GCST004617	rs34033629	A	G	0.1143	0.0324541	0.00576589	1.81602e-08	0.000145337	31.6813
Eosinophil percentage of granulocytes || id:ebi-a-GCST004617	rs16895831	T	C	0.2032	-0.0331649	0.0044847	1.41286e-13	0.00025085	54.6873
Eosinophil percentage of granulocytes || id:ebi-a-GCST004617	rs62408225	G	A	0.3513	-0.0336041	0.00373493	2.31526e-19	0.000371271	80.9498
Eosinophil percentage of granulocytes || id:ebi-a-GCST004617	rs9402682	T	G	0.2409	0.0351715	0.00422978	9.15799e-17	0.000317133	69.142
Eosinophil percentage of granulocytes || id:ebi-a-GCST004617	rs55713716	A	G	0.7493	0.0456259	0.00502308	1.0539e-19	0.0003784	82.5047
Eosinophil percentage of granulocytes || id:ebi-a-GCST004617	rs6902010	G	T	0.5331	0.0316385	0.00368921	9.82653e-18	0.000337327	73.5463
Eosinophil percentage of granulocytes || id:ebi-a-GCST004617	rs9328259	A	C	0.7186	-0.0221362	0.00398222	2.717e-08	0.000141751	30.8995
Eosinophil percentage of granulocytes || id:ebi-a-GCST004617	rs1611236	A	G	0.6801	0.0297176	0.00384559	1.09496e-14	0.000273915	59.7169
Eosinophil percentage of granulocytes || id:ebi-a-GCST004617	rs3130320	C	T	0.6218	0.0292718	0.00367851	1.75509e-15	0.000290444	63.3215
Eosinophil percentage of granulocytes || id:ebi-a-GCST004617	rs2143404	C	T	0.8508	-0.0309481	0.0050297	7.59906e-10	0.000173677	37.8599
Eosinophil percentage of granulocytes || id:ebi-a-GCST004617	rs201021043	CAT	C	0.5164	0.0271144	0.00357943	3.59005e-14	0.000263203	57.381
Eosinophil percentage of granulocytes || id:ebi-a-GCST004617	rs60600003	G	T	0.1011	0.0442972	0.00597964	1.28204e-13	0.000251725	54.878
Eosinophil percentage of granulocytes || id:ebi-a-GCST004617	rs4722171	G	A	0.5908	-0.0227351	0.00364193	4.30299e-10	0.000178766	38.9697
Eosinophil percentage of granulocytes || id:ebi-a-GCST004617	rs2158799	G	C	0.6083	-0.0258549	0.00370028	2.80285e-12	0.000223951	48.8217
Eosinophil percentage of granulocytes || id:ebi-a-GCST004617	rs10251370	T	C	0.2928	-0.0222967	0.00401151	2.72603e-08	0.000141722	30.8931
Eosinophil percentage of granulocytes || id:ebi-a-GCST004617	rs13223928	C	T	0.4988	-0.0240121	0.00363934	4.16965e-11	0.000199692	43.5322
Eosinophil percentage of granulocytes || id:ebi-a-GCST004617	rs4639460	T	C	0.0921	-0.0466792	0.00718001	7.96343e-11	0.000193886	42.2662
Eosinophil percentage of granulocytes || id:ebi-a-GCST004617	rs10270615	C	T	0.2464	-0.0564175	0.00416391	8.01309e-42	0.000841574	183.578
Eosinophil percentage of granulocytes || id:ebi-a-GCST004617	rs17634132	A	G	0.1955	0.0271298	0.00461764	4.22202e-09	0.00015835	34.5183
Eosinophil percentage of granulocytes || id:ebi-a-GCST004617	rs112719253	CT	C	0.2083	0.0321304	0.00457491	2.1692e-12	0.000226257	49.3246
Eosinophil percentage of granulocytes || id:ebi-a-GCST004617	rs12705849	A	G	0.4079	-0.0217828	0.00363727	2.11398e-09	0.000164527	35.8651
Eosinophil percentage of granulocytes || id:ebi-a-GCST004617	rs4727027	A	G	0.6313	0.0496656	0.00372323	1.36616e-40	0.000815737	177.938
Eosinophil percentage of granulocytes || id:ebi-a-GCST004617	rs2302006	G	T	0.1862	-0.0547069	0.00459173	9.977e-33	0.000650852	141.947
Eosinophil percentage of granulocytes || id:ebi-a-GCST004617	rs7840212	T	C	0.3372	-0.0442393	0.0038005	2.56803e-31	0.000621296	135.497
Eosinophil percentage of granulocytes || id:ebi-a-GCST004617	rs13256023	T	C	0.186	-0.0569457	0.00462358	7.39435e-35	0.000695498	151.691
Eosinophil percentage of granulocytes || id:ebi-a-GCST004617	rs6601450	T	G	0.4528	0.0216898	0.00361656	2.006e-09	0.000164999	35.968
Eosinophil percentage of granulocytes || id:ebi-a-GCST004617	rs45577137	G	A	0.046	-0.0738942	0.00897251	1.78608e-16	0.000311093	67.8248
Eosinophil percentage of granulocytes || id:ebi-a-GCST004617	rs11787270	A	G	0.3166	-0.0249487	0.00384306	8.47618e-11	0.000193326	42.1442
Eosinophil percentage of granulocytes || id:ebi-a-GCST004617	rs34173062	A	G	0.0748	0.0599948	0.00739415	4.90456e-16	0.000301962	65.8335
Eosinophil percentage of granulocytes || id:ebi-a-GCST004617	rs201272561	T	C	0.1579	-0.0336586	0.00510345	4.24522e-11	0.000199531	43.4971
Eosinophil percentage of granulocytes || id:ebi-a-GCST004617	rs605642	A	C	0.5805	0.0282707	0.00365149	9.76787e-15	0.000274946	59.9417
Eosinophil percentage of granulocytes || id:ebi-a-GCST004617	rs2381416	A	C	0.737	-0.0875476	0.00405216	1.61065e-103	0.00213707	466.779
Eosinophil percentage of granulocytes || id:ebi-a-GCST004617	rs4742188	A	G	0.4895	0.0244011	0.00422868	7.90897e-09	0.000152748	33.297
Eosinophil percentage of granulocytes || id:ebi-a-GCST004617	rs3780378	T	C	0.4992	0.0236602	0.00357935	3.83796e-11	0.000200435	43.6943
Eosinophil percentage of granulocytes || id:ebi-a-GCST004617	rs7047907	A	G	0.7438	-0.0280246	0.00409376	7.61202e-12	0.000214968	46.863
Eosinophil percentage of granulocytes || id:ebi-a-GCST004617	rs551517	T	C	0.2682	0.0336691	0.0040485	9.06358e-17	0.000317227	69.1625
Eosinophil percentage of granulocytes || id:ebi-a-GCST004617	rs10982456	C	T	0.4348	-0.0266403	0.00359713	1.30197e-13	0.000251588	54.8481
Eosinophil percentage of granulocytes || id:ebi-a-GCST004617	rs392134	A	G	0.2618	-0.0326608	0.00405889	8.50159e-16	0.000296991	64.7493
Eosinophil percentage of granulocytes || id:ebi-a-GCST004617	rs10904581	T	A	0.239	0.0315169	0.00418789	5.24324e-14	0.000259787	56.636
Eosinophil percentage of granulocytes || id:ebi-a-GCST004617	rs7080536	A	G	0.0441	-0.0487222	0.00885218	3.71304e-08	0.000138972	30.2935
Eosinophil percentage of granulocytes || id:ebi-a-GCST004617	rs1544301	A	G	0.3496	-0.0238909	0.00375904	2.07601e-10	0.000185295	40.3931
Eosinophil percentage of granulocytes || id:ebi-a-GCST004617	rs3006802	C	T	0.597	-0.0309139	0.0036474	2.33884e-17	0.000329481	71.8351
Eosinophil percentage of granulocytes || id:ebi-a-GCST004617	rs10995240	C	G	0.369	-0.0392022	0.00369475	2.67116e-26	0.00051625	112.576
Eosinophil percentage of granulocytes || id:ebi-a-GCST004617	rs2673803	T	C	0.35	-0.025697	0.00374602	6.89446e-12	0.000215856	47.0566
Eosinophil percentage of granulocytes || id:ebi-a-GCST004617	rs61840192	A	G	0.4301	-0.0395554	0.00364609	2.02209e-27	0.000539704	117.694
Eosinophil percentage of granulocytes || id:ebi-a-GCST004617	rs526631	G	T	0.5405	0.0290756	0.00360487	7.2845e-16	0.000298388	65.054
Eosinophil percentage of granulocytes || id:ebi-a-GCST004617	rs7936323	A	G	0.4768	0.0461519	0.00357911	4.81615e-38	0.000762309	166.274
Eosinophil percentage of granulocytes || id:ebi-a-GCST004617	rs12274192	G	A	0.0665	-0.0454774	0.00715766	2.10199e-10	0.000185183	40.3687
Eosinophil percentage of granulocytes || id:ebi-a-GCST004617	rs142174850	A	G	0.0599	0.0426281	0.00757804	1.85302e-08	0.00014516	31.6427
Eosinophil percentage of granulocytes || id:ebi-a-GCST004617	rs28475163	A	G	0.2342	-0.0311612	0.00422598	1.65882e-13	0.000249401	54.3713
Eosinophil percentage of granulocytes || id:ebi-a-GCST004617	rs171270	G	C	0.2898	0.0241465	0.00416815	6.91099e-09	0.000153953	33.5597
Eosinophil percentage of granulocytes || id:ebi-a-GCST004617	rs10893845	G	T	0.503	0.0295184	0.00357354	1.45312e-16	0.000312958	68.2314
Eosinophil percentage of granulocytes || id:ebi-a-GCST004617	rs7135535	A	G	0.4495	-0.0238475	0.00360642	3.7792e-11	0.000200576	43.7249
Eosinophil percentage of granulocytes || id:ebi-a-GCST004617	rs653178	T	C	0.517	-0.08525	0.00356875	4.09261e-126	0.00261128	570.627
Eosinophil percentage of granulocytes || id:ebi-a-GCST004617	rs7305461	C	A	0.5477	-0.0248047	0.00369098	1.81301e-11	0.00020717	45.1628
Eosinophil percentage of granulocytes || id:ebi-a-GCST004617	rs1059513	C	T	0.1072	-0.0486317	0.00575824	3.02482e-17	0.000327153	71.3272
Eosinophil percentage of granulocytes || id:ebi-a-GCST004617	rs11571404	T	C	0.2051	0.0289905	0.00448068	9.79264e-11	0.000192032	41.862
Eosinophil percentage of granulocytes || id:ebi-a-GCST004617	rs9532434	C	T	0.6503	0.0238945	0.00375538	1.98198e-10	0.000185712	40.4841
Eosinophil percentage of granulocytes || id:ebi-a-GCST004617	rs117319862	C	T	0.1406	-0.0323846	0.00523475	6.15304e-10	0.000175567	38.272
Eosinophil percentage of granulocytes || id:ebi-a-GCST004617	rs201798	A	G	0.6157	0.0213208	0.00369297	7.77106e-09	0.000152905	33.3312
Eosinophil percentage of granulocytes || id:ebi-a-GCST004617	rs2182885	A	G	0.6078	0.0286292	0.00365729	4.95793e-15	0.000281068	61.2767
Eosinophil percentage of granulocytes || id:ebi-a-GCST004617	rs8020739	T	G	0.643	0.024121	0.00375373	1.31099e-10	0.000189415	41.2915
Eosinophil percentage of granulocytes || id:ebi-a-GCST004617	rs175705	G	C	0.7192	0.035556	0.00398411	4.4792e-19	0.00036529	79.6451
Eosinophil percentage of granulocytes || id:ebi-a-GCST004617	rs11555542	C	T	0.0637	0.0610524	0.00733816	8.80643e-17	0.000317487	69.2193
Eosinophil percentage of granulocytes || id:ebi-a-GCST004617	rs2239633	A	G	0.4845	0.0415284	0.00357069	2.88802e-31	0.000620226	135.264
Eosinophil percentage of granulocytes || id:ebi-a-GCST004617	rs1942	G	A	0.5252	0.0253617	0.00357732	1.34493e-12	0.000230555	50.2617
Eosinophil percentage of granulocytes || id:ebi-a-GCST004617	rs58966963	T	TA	0.2984	-0.0268555	0.0039314	8.42946e-12	0.000214049	46.6625
Eosinophil percentage of granulocytes || id:ebi-a-GCST004617	rs11637212	G	C	0.2528	-0.0260259	0.00411598	2.56301e-10	0.000183408	39.9817
Eosinophil percentage of granulocytes || id:ebi-a-GCST004617	rs9920190	G	A	0.2967	0.0245071	0.00391569	3.88204e-10	0.000179689	39.1709
Eosinophil percentage of granulocytes || id:ebi-a-GCST004617	rs8033923	G	A	0.21	-0.0359263	0.00439165	2.82488e-16	0.000306951	66.9215
Eosinophil percentage of granulocytes || id:ebi-a-GCST004617	rs11649485	G	A	0.2014	0.0336525	0.0044818	5.97173e-14	0.000258613	56.3801
Eosinophil percentage of granulocytes || id:ebi-a-GCST004617	rs12935657	A	G	0.2471	-0.0497817	0.00416552	6.42392e-33	0.000654862	142.823
Eosinophil percentage of granulocytes || id:ebi-a-GCST004617	rs7195287	G	T	0.7547	-0.0311987	0.00417902	8.29469e-14	0.00025565	55.734
Eosinophil percentage of granulocytes || id:ebi-a-GCST004617	rs4787951	C	T	0.2957	0.0220831	0.00395782	2.41102e-08	0.000142817	31.1318
Eosinophil percentage of granulocytes || id:ebi-a-GCST004617	rs8056893	A	C	0.7326	0.0222658	0.0040468	3.75396e-08	0.000138876	30.2726
Eosinophil percentage of granulocytes || id:ebi-a-GCST004617	rs117342036	A	G	0.0528	0.0459247	0.00826257	2.72603e-08	0.000141721	30.8929
Eosinophil percentage of granulocytes || id:ebi-a-GCST004617	rs7201518	T	G	0.4806	-0.0258185	0.00357966	5.49161e-13	0.000238621	52.0205
Eosinophil percentage of granulocytes || id:ebi-a-GCST004617	rs9936883	A	G	0.3014	-0.0250268	0.00393648	2.04899e-10	0.000185416	40.4195
Eosinophil percentage of granulocytes || id:ebi-a-GCST004617	rs968461	T	C	0.2619	0.0234686	0.00418486	2.04701e-08	0.000144272	31.4491
Eosinophil percentage of granulocytes || id:ebi-a-GCST004617	rs8072548	G	T	0.5571	-0.0406034	0.00359627	1.46285e-29	0.00058452	127.472
Eosinophil percentage of granulocytes || id:ebi-a-GCST004617	rs9889262	A	T	0.366	0.0252795	0.00372462	1.14393e-11	0.000211307	46.0648
Eosinophil percentage of granulocytes || id:ebi-a-GCST004617	rs1292043	G	A	0.1999	0.025115	0.00445676	1.74799e-08	0.000145679	31.7559
Eosinophil percentage of granulocytes || id:ebi-a-GCST004617	rs370901645	T	TATAC	0.242	-0.0326384	0.00416751	4.81504e-15	0.00028133	61.3339
Eosinophil percentage of granulocytes || id:ebi-a-GCST004617	rs34210653	A	G	0.0213	-0.155767	0.0123998	3.41193e-36	0.000723503	157.804
Eosinophil percentage of granulocytes || id:ebi-a-GCST004617	rs113758975	A	T	0.226	-0.0431619	0.00419941	8.84912e-25	0.000484448	105.638
Eosinophil percentage of granulocytes || id:ebi-a-GCST004617	rs74480102	A	G	0.043	-0.0569418	0.00883005	1.12899e-10	0.00019076	41.5846
Eosinophil percentage of granulocytes || id:ebi-a-GCST004617	rs5821446	AT	A	0.7947	-0.0372047	0.00442914	4.46581e-17	0.00032363	70.5591
Eosinophil percentage of granulocytes || id:ebi-a-GCST004617	rs17758695	T	C	0.0299	-0.093086	0.010574	1.32801e-18	0.000355442	77.4972
Eosinophil percentage of granulocytes || id:ebi-a-GCST004617	rs61731111	T	C	0.0111	-0.150202	0.0170661	1.35394e-18	0.000355273	77.4602
Eosinophil percentage of granulocytes || id:ebi-a-GCST004617	rs410867	G	A	0.2164	-0.0620941	0.00435006	3.16519e-46	0.00093398	203.754
Eosinophil percentage of granulocytes || id:ebi-a-GCST004617	rs3786586	G	A	0.1554	0.034759	0.00495067	2.20191e-12	0.000226121	49.295
Eosinophil percentage of granulocytes || id:ebi-a-GCST004617	rs385240	T	C	0.671	0.0551314	0.00380711	1.59404e-47	0.00096122	209.702
Eosinophil percentage of granulocytes || id:ebi-a-GCST004617	rs4147915	A	C	0.1474	0.0356534	0.00515771	4.75664e-12	0.000219193	47.7842
Eosinophil percentage of granulocytes || id:ebi-a-GCST004617	rs10420834	T	G	0.0924	-0.0501612	0.00616924	4.26285e-16	0.000303231	66.1102
Eosinophil percentage of granulocytes || id:ebi-a-GCST004617	rs6021268	C	T	0.0625	-0.0409276	0.00745456	4.01301e-08	0.000138281	30.1429
Eosinophil percentage of granulocytes || id:ebi-a-GCST004617	rs2834083	A	G	0.5679	-0.0261669	0.00363515	6.09677e-13	0.000237678	51.815
Eosinophil percentage of granulocytes || id:ebi-a-GCST004617	rs56117721	A	T	0.0726	-0.103845	0.00693251	1.00092e-50	0.00102843	224.381
Eosinophil percentage of granulocytes || id:ebi-a-GCST004617	rs9979383	T	C	0.6285	0.027243	0.00371828	2.35722e-13	0.000246236	53.6811
Eosinophil percentage of granulocytes || id:ebi-a-GCST004617	rs743002	C	T	0.0656	-0.064907	0.00726684	4.18601e-19	0.000365903	79.7789
Eosinophil percentage of granulocytes || id:ebi-a-GCST004617	rs13056815	A	G	0.5132	-0.0305126	0.00358589	1.75307e-17	0.000332088	72.4037
Eosinophil percentage of granulocytes || id:ebi-a-GCST004617	rs73176685	G	C	0.2424	0.0265781	0.00417517	1.94402e-10	0.000185888	40.5224
Sum basophil neutrophil counts || id:ebi-a-GCST004620	rs72692639	G	A	0.2592	0.0245885	0.00408173	1.70098e-09	0.00016647	36.2887
Sum basophil neutrophil counts || id:ebi-a-GCST004620	rs41313381	A	C	0.0307	0.0649446	0.0103758	3.86803e-10	0.000179721	39.1777
Sum basophil neutrophil counts || id:ebi-a-GCST004620	rs2208568	C	T	0.8919	-0.0626016	0.00582597	6.23735e-27	0.000529465	115.46
Sum basophil neutrophil counts || id:ebi-a-GCST004620	rs3917932	G	C	0.5758	-0.0474018	0.00363537	7.33331e-39	0.000779448	170.015
Sum basophil neutrophil counts || id:ebi-a-GCST004620	rs61804160	A	T	0.1374	-0.0359905	0.00521346	5.07809e-12	0.000218606	47.6562
Sum basophil neutrophil counts || id:ebi-a-GCST004620	rs6665290	T	C	0.4606	-0.0261885	0.00362989	5.4063e-13	0.000238761	52.0512
Sum basophil neutrophil counts || id:ebi-a-GCST004620	rs12239046	C	T	0.6282	0.0325742	0.00370821	1.5729e-18	0.000353914	77.164
Sum basophil neutrophil counts || id:ebi-a-GCST004620	rs12752838	G	A	0.5035	0.0240085	0.0035861	2.15924e-11	0.000205603	44.821
Sum basophil neutrophil counts || id:ebi-a-GCST004620	rs146091102	A	G	0.0344	-0.0573872	0.00994839	7.99797e-09	0.000152648	33.2752
Sum basophil neutrophil counts || id:ebi-a-GCST004620	rs778387	G	C	0.4042	0.0213298	0.00377795	1.64301e-08	0.000146228	31.8755
Sum basophil neutrophil counts || id:ebi-a-GCST004620	rs1892534	T	C	0.3768	-0.0471153	0.00369811	3.52777e-37	0.000744173	162.316
Sum basophil neutrophil counts || id:ebi-a-GCST004620	rs1149193	A	G	0.3476	-0.0218567	0.00377878	7.29105e-09	0.000153473	33.4551
Sum basophil neutrophil counts || id:ebi-a-GCST004620	rs6679677	A	C	0.1016	-0.0426571	0.00591055	5.31129e-13	0.000238922	52.0862
Sum basophil neutrophil counts || id:ebi-a-GCST004620	rs34599082	T	C	0.0138	-0.170161	0.0153949	2.11787e-28	0.000560217	122.169
Sum basophil neutrophil counts || id:ebi-a-GCST004620	rs4844622	T	C	0.2412	-0.0241131	0.00419521	9.04295e-09	0.000151554	33.0366
Sum basophil neutrophil counts || id:ebi-a-GCST004620	rs78487399	C	G	0.0975	0.0406483	0.0060687	2.113e-11	0.000205796	44.8631
Sum basophil neutrophil counts || id:ebi-a-GCST004620	rs10171849	C	A	0.3878	0.0345485	0.00369017	7.80189e-21	0.000401998	87.652
Sum basophil neutrophil counts || id:ebi-a-GCST004620	rs201194591	T	C	0.3715	0.0253186	0.00373119	1.15611e-11	0.000211216	46.0448
Sum basophil neutrophil counts || id:ebi-a-GCST004620	rs9287604	C	G	0.7325	0.0309584	0.00409901	4.26481e-14	0.000261649	57.042
Sum basophil neutrophil counts || id:ebi-a-GCST004620	rs1260326	C	T	0.6053	-0.0325166	0.0036528	5.49288e-19	0.000363441	79.2418
Sum basophil neutrophil counts || id:ebi-a-GCST004620	rs1807337	C	G	0.4069	0.0204699	0.00366179	2.26898e-08	0.000143356	31.2493
Sum basophil neutrophil counts || id:ebi-a-GCST004620	rs34668726	G	C	0.1684	0.0289691	0.00481718	1.81301e-09	0.0001659	36.1643
Sum basophil neutrophil counts || id:ebi-a-GCST004620	rs72917514	A	G	0.033	0.065068	0.0100732	1.05e-10	0.000191404	41.725
Sum basophil neutrophil counts || id:ebi-a-GCST004620	rs4599108	T	C	0.4863	-0.020636	0.00363653	1.38998e-08	0.000147722	32.2012
Sum basophil neutrophil counts || id:ebi-a-GCST004620	rs11678685	A	G	0.3181	0.0295942	0.00385526	1.63682e-14	0.000270285	58.9253
Sum basophil neutrophil counts || id:ebi-a-GCST004620	rs6740847	G	A	0.5637	0.0250549	0.00362665	4.89666e-12	0.000218933	47.7277
Sum basophil neutrophil counts || id:ebi-a-GCST004620	rs7575217	G	A	0.6724	0.0218989	0.0038278	1.05901e-08	0.000150146	32.7297
Sum basophil neutrophil counts || id:ebi-a-GCST004620	rs114050631	T	C	0.0106	-0.168526	0.0194678	4.85959e-18	0.000343703	74.937
Sum basophil neutrophil counts || id:ebi-a-GCST004620	rs9872570	A	T	0.3847	-0.0242491	0.00367678	4.24717e-11	0.000199527	43.4963
Sum basophil neutrophil counts || id:ebi-a-GCST004620	rs11920354	A	C	0.3861	-0.0210252	0.00367101	1.02e-08	0.000150479	32.8024
Sum basophil neutrophil counts || id:ebi-a-GCST004620	rs1567558	G	A	0.5985	-0.0254724	0.00379177	1.84502e-11	0.000207014	45.1286
Sum basophil neutrophil counts || id:ebi-a-GCST004620	rs7646596	G	T	0.8932	-0.0689	0.00583231	3.3243e-32	0.0006399	139.558
Sum basophil neutrophil counts || id:ebi-a-GCST004620	rs11725704	G	A	0.3762	0.0729688	0.00370262	1.86681e-86	0.00177875	388.376
Sum basophil neutrophil counts || id:ebi-a-GCST004620	rs1352846	G	A	0.2919	-0.0254518	0.00394253	1.07701e-10	0.000191178	41.6757
Sum basophil neutrophil counts || id:ebi-a-GCST004620	rs11734460	T	C	0.3121	0.0258943	0.00387338	2.30622e-11	0.000205009	44.6914
Sum basophil neutrophil counts || id:ebi-a-GCST004620	rs6554196	G	C	0.3812	-0.0221203	0.00368584	1.95601e-09	0.000165223	36.0168
Sum basophil neutrophil counts || id:ebi-a-GCST004620	rs16850073	T	C	0.3749	0.0532695	0.00372164	1.80302e-46	0.000939104	204.873
Sum basophil neutrophil counts || id:ebi-a-GCST004620	rs13139045	C	T	0.3686	-0.0202835	0.00371133	4.62104e-08	0.000137025	29.8691
Sum basophil neutrophil counts || id:ebi-a-GCST004620	rs11931598	T	C	0.4444	-0.0222846	0.00364481	9.71292e-10	0.000171482	37.3814
Sum basophil neutrophil counts || id:ebi-a-GCST004620	rs218265	C	T	0.1571	0.0414956	0.00499354	9.58297e-17	0.000316725	69.0531
Sum basophil neutrophil counts || id:ebi-a-GCST004620	rs7679673	A	C	0.3745	-0.0235871	0.0036854	1.55199e-10	0.000187902	40.9615
Sum basophil neutrophil counts || id:ebi-a-GCST004620	rs13125760	T	C	0.4641	-0.0207507	0.00366422	1.487e-08	0.00014712	32.07
Sum basophil neutrophil counts || id:ebi-a-GCST004620	rs11741826	C	G	0.4442	-0.0289919	0.00362476	1.26212e-15	0.000293427	63.9721
Sum basophil neutrophil counts || id:ebi-a-GCST004620	rs2338224	G	A	0.8787	-0.0419011	0.0054976	2.50323e-14	0.000266454	58.0899
Sum basophil neutrophil counts || id:ebi-a-GCST004620	rs10075801	G	A	0.4855	-0.0298519	0.00362807	1.90283e-16	0.000310521	67.7
Sum basophil neutrophil counts || id:ebi-a-GCST004620	rs7705526	A	C	0.3291	0.035273	0.00389639	1.39412e-19	0.000375863	81.9513
Sum basophil neutrophil counts || id:ebi-a-GCST004620	rs249677	A	C	0.632	0.028047	0.00373651	6.08555e-14	0.000258441	56.3426
Sum basophil neutrophil counts || id:ebi-a-GCST004620	rs12656648	A	C	0.4222	-0.0245763	0.00363259	1.32801e-11	0.000209963	45.7716
Sum basophil neutrophil counts || id:ebi-a-GCST004620	rs2082382	A	G	0.5467	-0.0359256	0.00364061	5.72928e-23	0.00044658	97.3769
Sum basophil neutrophil counts || id:ebi-a-GCST004620	rs791357	C	T	0.7204	-0.0414239	0.00406122	1.98609e-24	0.000477106	104.036
Sum basophil neutrophil counts || id:ebi-a-GCST004620	rs201415059	C	T	0.1509	0.0414739	0.00538643	1.36395e-14	0.000271934	59.2849
Sum basophil neutrophil counts || id:ebi-a-GCST004620	rs1144700	T	C	0.1789	-0.034444	0.0047267	3.16665e-13	0.000243578	53.1015
Sum basophil neutrophil counts || id:ebi-a-GCST004620	rs9400271	A	G	0.4836	0.0339515	0.00358955	3.12608e-21	0.000410292	89.461
Sum basophil neutrophil counts || id:ebi-a-GCST004620	rs139186524	TCACA	T	0.5378	0.0265576	0.00366573	4.33012e-13	0.000240761	52.4871
Sum basophil neutrophil counts || id:ebi-a-GCST004620	rs1334577	A	G	0.2372	-0.0247431	0.00420406	3.96798e-09	0.000158904	34.6391
Sum basophil neutrophil counts || id:ebi-a-GCST004620	rs17421624	C	T	0.2874	0.0387602	0.00395461	1.11199e-22	0.000440561	96.064
Sum basophil neutrophil counts || id:ebi-a-GCST004620	rs16895831	T	C	0.2032	0.0284246	0.004497	2.60202e-10	0.000183272	39.952
Sum basophil neutrophil counts || id:ebi-a-GCST004620	rs998584	A	C	0.4819	0.0203857	0.00359015	1.36101e-08	0.000147909	32.242
Sum basophil neutrophil counts || id:ebi-a-GCST004620	rs9344678	T	C	0.4793	-0.0296688	0.00362316	2.6418e-16	0.000307556	67.0534
Sum basophil neutrophil counts || id:ebi-a-GCST004620	rs9350353	T	G	0.3565	-0.0243319	0.00374283	7.98178e-11	0.000193866	42.2618
Sum basophil neutrophil counts || id:ebi-a-GCST004620	rs2524079	A	G	0.4168	0.0635231	0.00363503	2.21106e-68	0.00139918	305.382
Sum basophil neutrophil counts || id:ebi-a-GCST004620	rs200147390	CA	C	0.2539	-0.0558257	0.00418203	1.20199e-40	0.000816906	178.193
Sum basophil neutrophil counts || id:ebi-a-GCST004620	rs9402685	C	T	0.2496	-0.0341021	0.0042803	1.62293e-15	0.000291153	63.476
Sum basophil neutrophil counts || id:ebi-a-GCST004620	rs212409	A	G	0.5529	-0.025413	0.00362559	2.39387e-12	0.000225367	49.1304
Sum basophil neutrophil counts || id:ebi-a-GCST004620	rs7804306	A	G	0.0606	-0.0416659	0.00760423	4.27002e-08	0.000137729	30.0225
Sum basophil neutrophil counts || id:ebi-a-GCST004620	rs56388170	T	G	0.2959	0.075626	0.00398679	3.06902e-80	0.00164821	359.825
Sum basophil neutrophil counts || id:ebi-a-GCST004620	rs445	T	C	0.0971	-0.0992611	0.00607556	5.31741e-60	0.00122317	266.92
Sum basophil neutrophil counts || id:ebi-a-GCST004620	rs2700938	C	T	0.3766	0.0203728	0.0037008	3.69199e-08	0.000139022	30.3044
Sum basophil neutrophil counts || id:ebi-a-GCST004620	rs4244229	G	A	0.6749	0.0216826	0.00382361	1.422e-08	0.000147518	32.1567
Sum basophil neutrophil counts || id:ebi-a-GCST004620	rs2251188	G	A	0.5764	0.0213674	0.00364766	4.689e-09	0.000157413	34.3139
Sum basophil neutrophil counts || id:ebi-a-GCST004620	rs8179	C	T	0.7915	-0.0390114	0.00442927	1.27791e-18	0.000355793	77.5737
Sum basophil neutrophil counts || id:ebi-a-GCST004620	rs2158799	G	C	0.6083	0.0561571	0.00371132	1.00693e-51	0.00104937	228.954
Sum basophil neutrophil counts || id:ebi-a-GCST004620	rs3735485	G	A	0.8456	0.0327729	0.00495932	3.88687e-11	0.000200323	43.6698
Sum basophil neutrophil counts || id:ebi-a-GCST004620	rs2373437	C	T	0.6411	-0.0228586	0.00373475	9.32696e-10	0.000171844	37.4604
Sum basophil neutrophil counts || id:ebi-a-GCST004620	rs2979489	A	G	0.7425	0.0281169	0.00409042	6.25029e-12	0.00021674	47.2493
Sum basophil neutrophil counts || id:ebi-a-GCST004620	rs7846314	T	A	0.1866	0.0642295	0.00461576	5.11682e-44	0.000887626	193.633
Sum basophil neutrophil counts || id:ebi-a-GCST004620	rs4623401	G	A	0.4694	-0.0240865	0.00363858	3.59832e-11	0.000201015	43.8207
Sum basophil neutrophil counts || id:ebi-a-GCST004620	rs12716647	C	G	0.634	0.0217247	0.00376027	7.58508e-09	0.000153121	33.3784
Sum basophil neutrophil counts || id:ebi-a-GCST004620	rs12550612	A	G	0.8226	-0.0303817	0.00471604	1.17801e-10	0.000190379	41.5016
Sum basophil neutrophil counts || id:ebi-a-GCST004620	rs2954027	A	T	0.4665	0.0226594	0.00360023	3.09599e-10	0.000181715	39.6125
Sum basophil neutrophil counts || id:ebi-a-GCST004620	rs60379390	CT	C	0.5942	-0.042337	0.00385808	5.118e-28	0.000552193	120.419
Sum basophil neutrophil counts || id:ebi-a-GCST004620	rs1982094	T	C	0.0424	-0.0711671	0.0090657	4.15623e-15	0.000282661	61.6243
Sum basophil neutrophil counts || id:ebi-a-GCST004620	rs13249310	C	T	0.3601	-0.0289164	0.00374544	1.15904e-14	0.000273399	59.6045
Sum basophil neutrophil counts || id:ebi-a-GCST004620	rs1991651	G	C	0.6178	0.0269483	0.00369921	3.21884e-13	0.000243429	53.069
Sum basophil neutrophil counts || id:ebi-a-GCST004620	rs10104003	T	C	0.2027	-0.0256127	0.00447621	1.053e-08	0.000150196	32.7405
Sum basophil neutrophil counts || id:ebi-a-GCST004620	rs2436845	A	G	0.4342	-0.0215608	0.00363567	3.02301e-09	0.000161333	35.1687
Sum basophil neutrophil counts || id:ebi-a-GCST004620	rs2992836	T	G	0.1872	0.0296304	0.00467286	2.28302e-10	0.000184443	40.2074
Sum basophil neutrophil counts || id:ebi-a-GCST004620	rs7047907	A	G	0.7438	0.0226361	0.00410507	3.50397e-08	0.000139487	30.4059
Sum basophil neutrophil counts || id:ebi-a-GCST004620	rs71191701	C	G	0.2916	0.0318365	0.00393453	5.88979e-16	0.000300309	65.4728
Sum basophil neutrophil counts || id:ebi-a-GCST004620	rs2157770	G	A	0.2848	0.0216855	0.00397795	4.99597e-08	0.000136331	29.7178
Sum basophil neutrophil counts || id:ebi-a-GCST004620	rs385893	C	T	0.5221	0.0266236	0.00359038	1.21395e-13	0.000252218	54.9856
Sum basophil neutrophil counts || id:ebi-a-GCST004620	rs115478735	T	A	0.1818	-0.0411471	0.00463589	6.94544e-19	0.000361317	78.7786
Sum basophil neutrophil counts || id:ebi-a-GCST004620	rs10121164	A	G	0.6769	-0.0221606	0.00387557	1.078e-08	0.000149989	32.6955
Sum basophil neutrophil counts || id:ebi-a-GCST004620	rs2807740	T	C	0.7693	0.0405209	0.00426588	2.12178e-21	0.000413804	90.2271
Sum basophil neutrophil counts || id:ebi-a-GCST004620	rs3747869	C	A	0.9005	0.0334004	0.0059774	2.30001e-08	0.000143235	31.223
Sum basophil neutrophil counts || id:ebi-a-GCST004620	rs2246941	A	C	0.3434	0.0215573	0.00377897	1.167e-08	0.000149283	32.5415
Sum basophil neutrophil counts || id:ebi-a-GCST004620	rs12266014	T	C	0.3687	-0.0440665	0.003725	2.73401e-32	0.000641681	139.946
Sum basophil neutrophil counts || id:ebi-a-GCST004620	rs3781454	A	G	0.6785	0.0218783	0.00386236	1.47499e-08	0.000147194	32.0862
Sum basophil neutrophil counts || id:ebi-a-GCST004620	rs10752308	A	G	0.3335	-0.0210245	0.00380865	3.38602e-08	0.000139792	30.4723
Sum basophil neutrophil counts || id:ebi-a-GCST004620	rs7896518	G	A	0.4277	-0.0359733	0.00367294	1.19289e-22	0.000439921	95.9244
Sum basophil neutrophil counts || id:ebi-a-GCST004620	rs17885289	T	C	0.3066	-0.0223103	0.00390794	1.137e-08	0.000149514	32.592
Sum basophil neutrophil counts || id:ebi-a-GCST004620	rs2802372	C	A	0.4345	-0.0204912	0.00365463	2.06001e-08	0.000144218	31.4372
Sum basophil neutrophil counts || id:ebi-a-GCST004620	rs10882895	G	A	0.5964	0.0468182	0.00365495	1.45011e-37	0.000752269	164.083
Sum basophil neutrophil counts || id:ebi-a-GCST004620	rs1834550	C	T	0.4008	-0.0200106	0.0036164	3.14297e-08	0.000140456	30.617
Sum basophil neutrophil counts || id:ebi-a-GCST004620	rs192022	G	C	0.4528	0.0225418	0.00373429	1.57601e-09	0.000167156	36.4382
Sum basophil neutrophil counts || id:ebi-a-GCST004620	rs8705	A	G	0.3191	-0.0239447	0.00393411	1.15499e-09	0.000169936	37.0443
Sum basophil neutrophil counts || id:ebi-a-GCST004620	rs14408	C	T	0.3668	0.0523375	0.00376241	5.45758e-44	0.000887036	193.504
Sum basophil neutrophil counts || id:ebi-a-GCST004620	rs2846630	A	G	0.4529	0.0268188	0.00375663	9.3994e-13	0.000233783	50.9657
Sum basophil neutrophil counts || id:ebi-a-GCST004620	rs200526320	A	G	0.1734	0.0329764	0.00570348	7.39095e-09	0.000153353	33.4289
Sum basophil neutrophil counts || id:ebi-a-GCST004620	rs61897795	G	A	0.1643	-0.0339965	0.00489173	3.65763e-12	0.000221554	48.2991
Sum basophil neutrophil counts || id:ebi-a-GCST004620	rs372371648	CA	C	0.4605	0.0233637	0.00385039	1.29601e-09	0.000168902	36.8188
Sum basophil neutrophil counts || id:ebi-a-GCST004620	rs4761234	C	T	0.4859	0.023041	0.00359903	1.53402e-10	0.000188011	40.9853
Sum basophil neutrophil counts || id:ebi-a-GCST004620	rs111930700	G	C	0.1203	-0.0371309	0.00558975	3.08035e-11	0.00020241	44.1247
Sum basophil neutrophil counts || id:ebi-a-GCST004620	rs3184504	C	T	0.5177	-0.0259686	0.00357738	3.89583e-13	0.00024171	52.6942
Sum basophil neutrophil counts || id:ebi-a-GCST004620	rs10858740	G	A	0.7009	-0.0255937	0.00392483	6.98554e-11	0.000195062	42.5227
Sum basophil neutrophil counts || id:ebi-a-GCST004620	rs9165	C	T	0.6884	0.0221098	0.00400919	3.49197e-08	0.000139518	30.4125
Sum basophil neutrophil counts || id:ebi-a-GCST004620	rs2504235	G	A	0.6359	0.0257358	0.00373853	5.82237e-12	0.000217376	47.3881
Sum basophil neutrophil counts || id:ebi-a-GCST004620	rs1570884	G	A	0.7105	0.0236259	0.00395681	2.35901e-09	0.000163549	35.6519
Sum basophil neutrophil counts || id:ebi-a-GCST004620	rs2038700	C	T	0.3933	0.0352193	0.00368203	1.11995e-21	0.000419602	91.4919
Sum basophil neutrophil counts || id:ebi-a-GCST004620	rs11625487	C	G	0.8143	-0.0317883	0.00461644	5.74249e-12	0.0002175	47.4151
Sum basophil neutrophil counts || id:ebi-a-GCST004620	rs3742716	A	G	0.325	0.0266721	0.00382882	3.25687e-12	0.000222598	48.5267
Sum basophil neutrophil counts || id:ebi-a-GCST004620	rs4924590	A	T	0.2444	0.0353279	0.0041793	2.83792e-17	0.000327732	71.4537
Sum basophil neutrophil counts || id:ebi-a-GCST004620	rs60606273	T	A	0.94	0.0485325	0.0076521	2.26199e-10	0.000184526	40.2254
Sum basophil neutrophil counts || id:ebi-a-GCST004620	rs12440045	C	A	0.5282	-0.0240682	0.00364797	4.17542e-11	0.000199678	43.5292
Sum basophil neutrophil counts || id:ebi-a-GCST004620	rs7168592	T	C	0.1071	0.0424535	0.00580689	2.65399e-13	0.00024517	53.4485
Sum basophil neutrophil counts || id:ebi-a-GCST004620	rs12593998	C	A	0.3077	-0.0245573	0.00393462	4.338e-10	0.000178695	38.954
Sum basophil neutrophil counts || id:ebi-a-GCST004620	rs4630562	G	A	0.5439	0.0198563	0.00360393	3.596e-08	0.000139257	30.3557
Sum basophil neutrophil counts || id:ebi-a-GCST004620	rs6500550	T	C	0.3027	-0.0236395	0.00393267	1.84298e-09	0.000165754	36.1325
Sum basophil neutrophil counts || id:ebi-a-GCST004620	rs305082	C	T	0.1723	0.0383383	0.00478681	1.15505e-15	0.000294224	64.146
Sum basophil neutrophil counts || id:ebi-a-GCST004620	rs8068017	C	T	0.7007	0.0236761	0.00395137	2.07501e-09	0.000164697	35.9022
Sum basophil neutrophil counts || id:ebi-a-GCST004620	rs11489942	T	G	0.4291	-0.0361965	0.00439986	1.92398e-16	0.000310423	67.6786
Sum basophil neutrophil counts || id:ebi-a-GCST004620	rs12936529	T	C	0.4787	-0.0381967	0.0035963	2.37684e-26	0.000517307	112.807
Sum basophil neutrophil counts || id:ebi-a-GCST004620	rs12600856	C	T	0.3904	0.121938	0.00366291	1e-200	0.0050589	1108.21
Sum basophil neutrophil counts || id:ebi-a-GCST004620	rs11332131	G	GT	0.443	-0.0280333	0.00360708	7.74105e-15	0.000277045	60.3994
Sum basophil neutrophil counts || id:ebi-a-GCST004620	rs56378716	G	A	0.0127	0.140216	0.0160032	1.92221e-18	0.000352096	76.7675
Sum basophil neutrophil counts || id:ebi-a-GCST004620	rs11654074	C	A	0.5229	0.0315033	0.00366852	8.88996e-18	0.000338233	73.7439
Sum basophil neutrophil counts || id:ebi-a-GCST004620	rs749780	A	C	0.7317	0.0239013	0.00407105	4.33102e-09	0.000158123	34.4688
Sum basophil neutrophil counts || id:ebi-a-GCST004620	rs9897621	A	T	0.2186	0.0281477	0.00443697	2.24001e-10	0.000184615	40.2447
Sum basophil neutrophil counts || id:ebi-a-GCST004620	rs9955853	T	C	0.5612	-0.0208861	0.00361835	7.82096e-09	0.000152848	33.3188
Sum basophil neutrophil counts || id:ebi-a-GCST004620	rs891389	T	C	0.3478	-0.0246899	0.00379214	7.47481e-11	0.000194455	42.3902
Sum basophil neutrophil counts || id:ebi-a-GCST004620	rs16978075	C	T	0.11	0.0367062	0.00577937	2.13599e-10	0.000185042	40.338
Sum basophil neutrophil counts || id:ebi-a-GCST004620	rs1025688	A	G	0.3745	0.0233885	0.00374148	4.07502e-10	0.000179256	39.0763
Sum basophil neutrophil counts || id:ebi-a-GCST004620	rs4147915	A	C	0.1475	-0.0362118	0.00517022	2.48886e-12	0.000225018	49.0544
Sum basophil neutrophil counts || id:ebi-a-GCST004620	rs11668719	C	T	0.4675	0.0260048	0.00358976	4.35111e-13	0.000240716	52.4774
Sum basophil neutrophil counts || id:ebi-a-GCST004620	rs11673093	A	G	0.2608	-0.0481685	0.00411439	1.16896e-31	0.000628457	137.06
Sum basophil neutrophil counts || id:ebi-a-GCST004620	rs4760	G	A	0.157	-0.0859248	0.00493017	5.0269e-68	0.00139169	303.745
Sum basophil neutrophil counts || id:ebi-a-GCST004620	rs7259539	T	C	0.4887	0.0213497	0.00361214	3.40997e-09	0.000160257	34.9342
Sum basophil neutrophil counts || id:ebi-a-GCST004620	rs55720021	T	G	0.7611	0.030363	0.00424698	8.72168e-13	0.000234455	51.1122
Sum basophil neutrophil counts || id:ebi-a-GCST004620	rs1800961	T	C	0.0314	-0.0696768	0.0103184	1.45111e-11	0.000209167	45.5982
Sum basophil neutrophil counts || id:ebi-a-GCST004620	rs62207043	G	A	0.569	0.0209752	0.00371944	1.70699e-08	0.00014589	31.8019
Sum basophil neutrophil counts || id:ebi-a-GCST004620	rs9977672	A	G	0.2582	-0.0256165	0.00415407	6.97798e-10	0.000174441	38.0266
Sum basophil neutrophil counts || id:ebi-a-GCST004620	rs35955747	T	A	0.5393	0.0211126	0.00360022	4.51097e-09	0.000157757	34.3891
Sum basophil neutrophil counts || id:ebi-a-GCST004620	rs5747327	G	T	0.5041	0.0206487	0.003586	8.50394e-09	0.000152101	33.1559
Neutrophil percentage of granulocytes || id:ebi-a-GCST004623	rs2147904	C	T	0.5644	-0.0218442	0.00360793	1.409e-09	0.000168157	36.6566
Neutrophil percentage of granulocytes || id:ebi-a-GCST004623	rs7555082	A	G	0.1177	0.0330531	0.0055414	2.45002e-09	0.00016321	35.578
Neutrophil percentage of granulocytes || id:ebi-a-GCST004623	rs6701752	A	G	0.8923	-0.0545932	0.00579212	4.28351e-21	0.000407435	88.8378
Neutrophil percentage of granulocytes || id:ebi-a-GCST004623	rs1754541	G	A	0.3006	-0.0343915	0.00392195	1.80302e-18	0.000352678	76.8943
Neutrophil percentage of granulocytes || id:ebi-a-GCST004623	rs12742519	A	G	0.161	-0.0289221	0.00486389	2.74303e-09	0.000162202	35.358
Neutrophil percentage of granulocytes || id:ebi-a-GCST004623	rs1036332	C	A	0.738	0.0341908	0.00409729	7.13674e-17	0.000319389	69.634
Neutrophil percentage of granulocytes || id:ebi-a-GCST004623	rs159963	A	C	0.5826	-0.0296755	0.0036468	4.03831e-16	0.00030372	66.2168
Neutrophil percentage of granulocytes || id:ebi-a-GCST004623	rs12408934	A	G	0.1013	0.0419547	0.00592414	1.42102e-12	0.000230061	50.1541
Neutrophil percentage of granulocytes || id:ebi-a-GCST004623	rs35797862	AAG	A	0.3782	0.0226445	0.00367738	7.37802e-10	0.000173943	37.9179
Neutrophil percentage of granulocytes || id:ebi-a-GCST004623	rs11204682	T	G	0.2245	0.0383549	0.00431512	6.19441e-19	0.000362353	79.0045
Neutrophil percentage of granulocytes || id:ebi-a-GCST004623	rs891058	A	G	0.2937	0.0334707	0.00393901	1.94178e-17	0.000331165	72.2024
Neutrophil percentage of granulocytes || id:ebi-a-GCST004623	rs2708977	A	G	0.6384	-0.0414404	0.00372152	8.44112e-29	0.000568582	123.995
Neutrophil percentage of granulocytes || id:ebi-a-GCST004623	rs149290349	A	G	0.0761	0.0405918	0.00691293	4.30903e-09	0.000158167	34.4785
Neutrophil percentage of granulocytes || id:ebi-a-GCST004623	rs5833013	TTA	T	0.3349	0.0689653	0.00389877	5.09565e-70	0.00143356	312.897
Neutrophil percentage of granulocytes || id:ebi-a-GCST004623	rs34290285	A	G	0.2573	0.0356241	0.00409255	3.18713e-18	0.000347522	75.7697
Neutrophil percentage of granulocytes || id:ebi-a-GCST004623	rs2287040	T	C	0.3608	-0.0208488	0.0037613	2.97399e-08	0.000140948	30.7243
Neutrophil percentage of granulocytes || id:ebi-a-GCST004623	rs79918045	A	G	0.0895	-0.0393883	0.0063168	4.50402e-10	0.000178359	38.8809
Neutrophil percentage of granulocytes || id:ebi-a-GCST004623	rs1586068	G	A	0.9174	0.0420945	0.00654888	1.295e-10	0.000189525	41.3155
Neutrophil percentage of granulocytes || id:ebi-a-GCST004623	rs35857956	T	C	0.1859	-0.0261962	0.0046018	1.25101e-08	0.000148658	32.4054
Neutrophil percentage of granulocytes || id:ebi-a-GCST004623	rs7346	A	G	0.1909	0.0408414	0.00455071	2.83988e-19	0.000369416	80.5451
Neutrophil percentage of granulocytes || id:ebi-a-GCST004623	rs141768495	AT	A	0.2186	-0.027504	0.00434907	2.54701e-10	0.000183465	39.994
Neutrophil percentage of granulocytes || id:ebi-a-GCST004623	rs2288190	G	A	0.6256	0.0213071	0.0036909	7.79292e-09	0.00015288	33.3258
Neutrophil percentage of granulocytes || id:ebi-a-GCST004623	rs2729724	A	G	0.8122	0.0252416	0.00460867	4.32603e-08	0.000137612	29.9971
Neutrophil percentage of granulocytes || id:ebi-a-GCST004623	rs10189498	A	T	0.2642	0.0550717	0.00406499	8.16582e-42	0.000841406	183.541
Neutrophil percentage of granulocytes || id:ebi-a-GCST004623	rs11688154	A	T	0.0513	0.0454776	0.00815166	2.42003e-08	0.000142782	31.1243
Neutrophil percentage of granulocytes || id:ebi-a-GCST004623	rs34064757	A	G	0.3672	-0.0297501	0.00376431	2.71894e-15	0.000286494	62.46
Neutrophil percentage of granulocytes || id:ebi-a-GCST004623	rs9829214	C	T	0.6231	-0.0220742	0.00367959	1.98399e-09	0.000165094	35.9888
Neutrophil percentage of granulocytes || id:ebi-a-GCST004623	rs13062095	C	T	0.3362	0.0236101	0.00379245	4.79899e-10	0.000177792	38.7572
Neutrophil percentage of granulocytes || id:ebi-a-GCST004623	rs56003704	A	G	0.0599	0.0817799	0.00766366	1.38899e-26	0.000522188	113.872
Neutrophil percentage of granulocytes || id:ebi-a-GCST004623	rs9811216	C	T	0.2615	-0.0307159	0.00409164	6.05062e-14	0.000258495	56.3544
Neutrophil percentage of granulocytes || id:ebi-a-GCST004623	rs9848114	G	A	0.3109	-0.0265697	0.00387439	6.99359e-12	0.000215728	47.0287
Neutrophil percentage of granulocytes || id:ebi-a-GCST004623	rs13097407	G	A	0.0711	-0.0443413	0.00695899	1.86801e-10	0.000186242	40.5995
Neutrophil percentage of granulocytes || id:ebi-a-GCST004623	rs2960422	A	G	0.6019	0.0269276	0.00364858	1.57906e-13	0.000249846	54.4683
Neutrophil percentage of granulocytes || id:ebi-a-GCST004623	rs2228467	C	T	0.0616	-0.0492895	0.00743526	3.37598e-11	0.000201587	43.9453
Neutrophil percentage of granulocytes || id:ebi-a-GCST004623	rs4328821	G	A	0.1077	0.166554	0.00575232	2.47742e-184	0.00383169	838.34
Neutrophil percentage of granulocytes || id:ebi-a-GCST004623	rs2236951	C	T	0.1979	-0.0266897	0.00448191	2.601e-09	0.000162676	35.4615
Neutrophil percentage of granulocytes || id:ebi-a-GCST004623	rs115697464	C	T	0.015	0.111481	0.0148438	5.90065e-14	0.000258721	56.4037
Neutrophil percentage of granulocytes || id:ebi-a-GCST004623	rs9990215	A	G	0.4418	0.0276407	0.00359468	1.47911e-14	0.000271202	59.1253
Neutrophil percentage of granulocytes || id:ebi-a-GCST004623	rs2399441	C	T	0.3498	0.0205647	0.00375101	4.19498e-08	0.000137886	30.0569
Neutrophil percentage of granulocytes || id:ebi-a-GCST004623	rs79171715	C	A	0.0251	0.0870593	0.0115326	4.38834e-14	0.000261394	56.9865
Neutrophil percentage of granulocytes || id:ebi-a-GCST004623	rs13148728	T	C	0.5515	-0.0274693	0.00363645	4.22474e-14	0.000261734	57.0606
Neutrophil percentage of granulocytes || id:ebi-a-GCST004623	rs113473633	G	A	0.028	0.0673721	0.0115232	5.01499e-09	0.000156812	34.183
Neutrophil percentage of granulocytes || id:ebi-a-GCST004623	rs112691446	A	G	0.2147	-0.0573909	0.00434976	9.4973e-40	0.000798072	174.081
Neutrophil percentage of granulocytes || id:ebi-a-GCST004623	rs17005891	A	G	0.1849	0.0423664	0.0046091	3.85922e-20	0.000387504	84.4903
Neutrophil percentage of granulocytes || id:ebi-a-GCST004623	rs1398559	G	A	0.2336	-0.0232955	0.00424834	4.171e-08	0.000137936	30.0678
Neutrophil percentage of granulocytes || id:ebi-a-GCST004623	rs327792	G	T	0.2782	0.0276749	0.00398544	3.81066e-12	0.000221186	48.2187
Neutrophil percentage of granulocytes || id:ebi-a-GCST004623	rs1036207	G	A	0.6162	-0.0302675	0.0036768	1.8412e-16	0.000310822	67.7656
Neutrophil percentage of granulocytes || id:ebi-a-GCST004623	rs10045577	T	C	0.139	0.0438053	0.00520171	3.72306e-17	0.000325277	70.9181
Neutrophil percentage of granulocytes || id:ebi-a-GCST004623	rs152197	T	C	0.1741	-0.0454473	0.00471953	5.99515e-22	0.000425272	92.7288
Neutrophil percentage of granulocytes || id:ebi-a-GCST004623	rs7731150	A	G	0.1215	0.0311012	0.00547982	1.38201e-08	0.000147772	32.212
Neutrophil percentage of granulocytes || id:ebi-a-GCST004623	rs2248116	A	C	0.5627	-0.0587379	0.00352054	1.70294e-62	0.00127555	278.365
Neutrophil percentage of granulocytes || id:ebi-a-GCST004623	rs56330463	C	T	0.5509	-0.0493052	0.00365803	2.08978e-41	0.000832841	181.672
Neutrophil percentage of granulocytes || id:ebi-a-GCST004623	rs4594881	T	G	0.3403	0.0323514	0.00377316	9.98619e-18	0.00033718	73.5143
Neutrophil percentage of granulocytes || id:ebi-a-GCST004623	rs6902010	G	T	0.5331	-0.0314168	0.00368955	1.66495e-17	0.000332557	72.5059
Neutrophil percentage of granulocytes || id:ebi-a-GCST004623	rs1611236	A	G	0.68	-0.0292013	0.00384571	3.12104e-14	0.000264466	57.6564
Neutrophil percentage of granulocytes || id:ebi-a-GCST004623	rs4541785	A	T	0.5543	-0.0353246	0.00399386	9.17487e-19	0.000358795	78.2285
Neutrophil percentage of granulocytes || id:ebi-a-GCST004623	rs210152	A	G	0.8068	-0.0311436	0.00451624	5.3518e-12	0.000218133	47.5532
Neutrophil percentage of granulocytes || id:ebi-a-GCST004623	rs34033629	A	G	0.1143	-0.0344343	0.00576635	2.35001e-09	0.000163585	35.6596
Neutrophil percentage of granulocytes || id:ebi-a-GCST004623	rs201021043	CAT	C	0.5163	-0.0297127	0.00357998	1.044e-16	0.00031595	68.8841
Neutrophil percentage of granulocytes || id:ebi-a-GCST004623	rs62408225	G	A	0.3514	0.0342495	0.00373543	4.78189e-20	0.000385561	84.0666
Neutrophil percentage of granulocytes || id:ebi-a-GCST004623	rs55713716	A	G	0.7493	-0.0447112	0.00502334	5.55137e-19	0.000363348	79.2216
Neutrophil percentage of granulocytes || id:ebi-a-GCST004623	rs9328259	A	C	0.7186	0.0220536	0.00398307	3.07999e-08	0.000140636	30.6563
Neutrophil percentage of granulocytes || id:ebi-a-GCST004623	rs16895831	T	C	0.2032	0.0315432	0.0044852	2.02488e-12	0.000226873	49.4588
Neutrophil percentage of granulocytes || id:ebi-a-GCST004623	rs9402682	T	G	0.2409	-0.0365837	0.0042308	5.2881e-18	0.000342937	74.7698
Neutrophil percentage of granulocytes || id:ebi-a-GCST004623	rs3132682	C	G	0.5898	0.041622	0.00362311	1.51705e-30	0.000605136	131.971
Neutrophil percentage of granulocytes || id:ebi-a-GCST004623	rs1131896	A	G	0.2312	-0.0477139	0.00422302	1.33506e-29	0.000585359	127.656
Neutrophil percentage of granulocytes || id:ebi-a-GCST004623	rs11465296	T	C	0.0377	0.0748957	0.00942038	1.85909e-15	0.000289924	63.2081
Neutrophil percentage of granulocytes || id:ebi-a-GCST004623	rs4722171	G	A	0.5908	0.0213441	0.00364252	4.63703e-09	0.000157513	34.3359
Neutrophil percentage of granulocytes || id:ebi-a-GCST004623	rs12705849	A	G	0.4079	0.019849	0.0036377	4.85702e-08	0.000136583	29.7728
Neutrophil percentage of granulocytes || id:ebi-a-GCST004623	rs13247119	T	C	0.2453	0.0548519	0.00418477	2.98195e-39	0.000787646	171.805
Neutrophil percentage of granulocytes || id:ebi-a-GCST004623	rs2158799	G	C	0.6083	0.027466	0.00370085	1.15798e-13	0.000252645	55.0787
Neutrophil percentage of granulocytes || id:ebi-a-GCST004623	rs76641566	A	G	0.0749	0.0394472	0.00681882	7.24903e-09	0.000153525	33.4665
Neutrophil percentage of granulocytes || id:ebi-a-GCST004623	rs10251370	T	C	0.2928	0.0234257	0.00401216	5.26102e-09	0.000156385	34.0898
Neutrophil percentage of granulocytes || id:ebi-a-GCST004623	rs4727027	A	G	0.6313	-0.0484645	0.00372369	1.003e-38	0.000776598	169.393
Neutrophil percentage of granulocytes || id:ebi-a-GCST004623	rs13223928	C	T	0.4988	0.0222581	0.00363979	9.64206e-10	0.000171547	37.3955
Neutrophil percentage of granulocytes || id:ebi-a-GCST004623	rs60600003	G	T	0.1011	-0.0430543	0.00598017	6.04366e-13	0.000237758	51.8325
Neutrophil percentage of granulocytes || id:ebi-a-GCST004623	rs150640087	T	G	0.0162	-0.0828391	0.0144781	1.05499e-08	0.000150181	32.7374
Neutrophil percentage of granulocytes || id:ebi-a-GCST004623	rs6467885	C	T	0.8966	0.0674447	0.00588506	2.08689e-30	0.000602234	131.338
Neutrophil percentage of granulocytes || id:ebi-a-GCST004623	rs12545733	C	T	0.7012	0.0234524	0.0039389	2.61601e-09	0.000162625	35.4504
Neutrophil percentage of granulocytes || id:ebi-a-GCST004623	rs16904123	T	G	0.188	0.0516134	0.00459619	2.9181e-29	0.000578244	126.103
Neutrophil percentage of granulocytes || id:ebi-a-GCST004623	rs45577137	G	A	0.046	0.076817	0.00897435	1.13188e-17	0.000336044	73.2664
Neutrophil percentage of granulocytes || id:ebi-a-GCST004623	rs7846314	T	A	0.1866	0.0626532	0.00460315	3.44826e-42	0.00084926	185.256
Neutrophil percentage of granulocytes || id:ebi-a-GCST004623	rs11786536	A	G	0.1675	0.0271425	0.00489481	2.93697e-08	0.000141059	30.7485
Neutrophil percentage of granulocytes || id:ebi-a-GCST004623	rs34173062	A	G	0.0748	-0.0586228	0.00739505	2.23975e-15	0.000288243	62.8416
Neutrophil percentage of granulocytes || id:ebi-a-GCST004623	rs3780378	T	C	0.4993	-0.0227039	0.00357969	2.26199e-10	0.000184528	40.2259
Neutrophil percentage of granulocytes || id:ebi-a-GCST004623	rs2381416	A	C	0.737	0.0813486	0.00405304	1.32008e-89	0.00184489	402.842
Neutrophil percentage of granulocytes || id:ebi-a-GCST004623	rs605642	A	C	0.5804	-0.0260626	0.00365159	9.517e-13	0.00023367	50.941
Neutrophil percentage of granulocytes || id:ebi-a-GCST004623	rs392134	A	G	0.2618	0.033581	0.00405927	1.31009e-16	0.000313898	68.4364
Neutrophil percentage of granulocytes || id:ebi-a-GCST004623	rs10982456	C	T	0.4349	0.0260393	0.0035972	4.52689e-13	0.000240358	52.3993
Neutrophil percentage of granulocytes || id:ebi-a-GCST004623	rs7047907	A	G	0.7438	0.0267701	0.0040942	6.21155e-11	0.000196115	42.7521
Neutrophil percentage of granulocytes || id:ebi-a-GCST004623	rs10991814	C	T	0.1198	0.0337426	0.00551506	9.45998e-10	0.000171718	37.4328
Neutrophil percentage of granulocytes || id:ebi-a-GCST004623	rs10980607	T	C	0.2111	-0.0331595	0.00439382	4.45862e-14	0.000261247	56.9544
Neutrophil percentage of granulocytes || id:ebi-a-GCST004623	rs1544301	A	G	0.3496	0.0209916	0.00375931	2.35201e-08	0.000143036	31.1796
Neutrophil percentage of granulocytes || id:ebi-a-GCST004623	rs10904581	T	A	0.2389	-0.0381172	0.0041884	8.97842e-20	0.000379851	82.8212
Neutrophil percentage of granulocytes || id:ebi-a-GCST004623	rs61840192	A	G	0.4301	0.0391122	0.00364663	7.72147e-27	0.000527527	115.037
Neutrophil percentage of granulocytes || id:ebi-a-GCST004623	rs10995240	C	G	0.369	0.0383121	0.00369535	3.48017e-25	0.000492924	107.487
Neutrophil percentage of granulocytes || id:ebi-a-GCST004623	rs3006802	C	T	0.597	0.0325537	0.00364791	4.50091e-19	0.000365247	79.6358
Neutrophil percentage of granulocytes || id:ebi-a-GCST004623	rs2673803	T	C	0.3499	0.021904	0.00374685	5.03605e-09	0.000156776	34.1751
Neutrophil percentage of granulocytes || id:ebi-a-GCST004623	rs526631	G	T	0.5405	-0.0271664	0.00360535	4.88203e-14	0.000260429	56.7761
Neutrophil percentage of granulocytes || id:ebi-a-GCST004623	rs4937323	T	C	0.5641	-0.0215029	0.00360544	2.46099e-09	0.00016317	35.5692
Neutrophil percentage of granulocytes || id:ebi-a-GCST004623	rs7936323	A	G	0.4768	-0.0442314	0.00357927	4.42894e-35	0.000700167	152.71
Neutrophil percentage of granulocytes || id:ebi-a-GCST004623	rs28475163	A	G	0.2342	0.0286012	0.00422608	1.30798e-11	0.000210104	45.8025
Neutrophil percentage of granulocytes || id:ebi-a-GCST004623	rs8177376	G	T	0.2492	-0.0288271	0.00412518	2.78676e-12	0.000224002	48.8329
Neutrophil percentage of granulocytes || id:ebi-a-GCST004623	rs7305461	C	A	0.5477	0.0238426	0.00369139	1.054e-10	0.000191372	41.718
Neutrophil percentage of granulocytes || id:ebi-a-GCST004623	rs7135535	A	G	0.4495	0.0243026	0.00360697	1.60916e-11	0.00020824	45.3959
Neutrophil percentage of granulocytes || id:ebi-a-GCST004623	rs1059513	C	T	0.1072	0.0458393	0.00575924	1.73101e-15	0.000290571	63.3493
Neutrophil percentage of granulocytes || id:ebi-a-GCST004623	rs653178	T	C	0.517	0.0788136	0.00356939	4.87528e-108	0.00223191	487.54
Neutrophil percentage of granulocytes || id:ebi-a-GCST004623	rs11571404	T	C	0.2051	-0.0272336	0.00448197	1.22999e-09	0.000169368	36.9206
Neutrophil percentage of granulocytes || id:ebi-a-GCST004623	rs9532434	C	T	0.6503	-0.0224152	0.00375578	2.399e-09	0.000163398	35.6189
Neutrophil percentage of granulocytes || id:ebi-a-GCST004623	rs9315786	G	A	0.3028	0.0257122	0.00391263	4.97852e-11	0.000198102	43.1854
Neutrophil percentage of granulocytes || id:ebi-a-GCST004623	rs2182885	A	G	0.6078	-0.0259031	0.00365722	1.41286e-12	0.000230109	50.1646
Neutrophil percentage of granulocytes || id:ebi-a-GCST004623	rs11555542	C	T	0.0637	-0.0587726	0.00733931	1.16708e-15	0.000294134	64.1262
Neutrophil percentage of granulocytes || id:ebi-a-GCST004623	rs175705	G	C	0.7193	-0.0337287	0.0039847	2.57099e-17	0.000328623	71.648
Neutrophil percentage of granulocytes || id:ebi-a-GCST004623	rs2239630	G	A	0.5597	-0.0463072	0.00362141	1.93687e-37	0.000749634	163.507
Neutrophil percentage of granulocytes || id:ebi-a-GCST004623	rs8020739	T	G	0.6429	-0.0222349	0.00375381	3.15602e-09	0.000160949	35.085
Neutrophil percentage of granulocytes || id:ebi-a-GCST004623	rs6496717	T	C	0.7603	-0.0232232	0.00417884	2.73899e-08	0.000141679	30.8837
Neutrophil percentage of granulocytes || id:ebi-a-GCST004623	rs12440045	C	A	0.5281	-0.0253793	0.00363923	3.08532e-12	0.000223088	48.6336
Neutrophil percentage of granulocytes || id:ebi-a-GCST004623	rs7174445	G	C	0.2967	-0.0220746	0.00391643	1.736e-08	0.000145739	31.7688
Neutrophil percentage of granulocytes || id:ebi-a-GCST004623	rs2115536	T	C	0.5661	-0.0255069	0.0036114	1.63117e-12	0.000228822	49.8839
Neutrophil percentage of granulocytes || id:ebi-a-GCST004623	rs8025803	T	A	0.2608	0.029978	0.00408769	2.23821e-13	0.000246704	53.783
Neutrophil percentage of granulocytes || id:ebi-a-GCST004623	rs12908773	T	C	0.5754	0.0212641	0.0036252	4.47497e-09	0.000157832	34.4054
Neutrophil percentage of granulocytes || id:ebi-a-GCST004623	rs301161	A	G	0.8488	-0.0278369	0.00500725	2.70801e-08	0.00014178	30.9057
Neutrophil percentage of granulocytes || id:ebi-a-GCST004623	rs7203459	C	T	0.2458	0.04813	0.00415739	5.39262e-31	0.000614549	134.025
Neutrophil percentage of granulocytes || id:ebi-a-GCST004623	rs11117433	C	G	0.2292	-0.0334004	0.00435404	1.7049e-14	0.00026992	58.8457
Neutrophil percentage of granulocytes || id:ebi-a-GCST004623	rs8060511	A	C	0.4803	0.0231199	0.00357814	1.037e-10	0.000191517	41.7497
Neutrophil percentage of granulocytes || id:ebi-a-GCST004623	rs7195287	G	T	0.7547	0.0271338	0.00417962	8.47423e-11	0.000193329	42.1448
Neutrophil percentage of granulocytes || id:ebi-a-GCST004623	rs9936883	A	G	0.3014	0.0249526	0.00393684	2.32402e-10	0.000184285	40.1728
Neutrophil percentage of granulocytes || id:ebi-a-GCST004623	rs34210653	A	G	0.0213	0.146641	0.0123972	2.77779e-32	0.000641532	139.914
Neutrophil percentage of granulocytes || id:ebi-a-GCST004623	rs370901645	T	TATAC	0.2419	0.0286423	0.00416826	6.35185e-12	0.000216593	47.2174
Neutrophil percentage of granulocytes || id:ebi-a-GCST004623	rs113758975	A	T	0.226	0.0422569	0.00419989	8.179e-24	0.000464249	101.231
Neutrophil percentage of granulocytes || id:ebi-a-GCST004623	rs34666276	C	T	0.3651	-0.0228416	0.00373368	9.49292e-10	0.000171687	37.4261
Neutrophil percentage of granulocytes || id:ebi-a-GCST004623	rs8072548	G	T	0.5571	0.0385939	0.00359668	7.32656e-27	0.000528004	115.141
Neutrophil percentage of granulocytes || id:ebi-a-GCST004623	rs5821446	AT	A	0.7947	0.0345995	0.00442959	5.67414e-15	0.000279849	61.0111
Neutrophil percentage of granulocytes || id:ebi-a-GCST004623	rs17758695	T	C	0.0299	0.113979	0.0105746	4.3451e-27	0.00053275	116.176
Neutrophil percentage of granulocytes || id:ebi-a-GCST004623	rs73525713	G	A	0.1786	-0.0312692	0.00465912	1.92797e-11	0.000206618	45.0424
Neutrophil percentage of granulocytes || id:ebi-a-GCST004623	rs61731111	T	C	0.0111	0.134491	0.0170676	3.27567e-15	0.000284807	62.0923
Neutrophil percentage of granulocytes || id:ebi-a-GCST004623	rs78744187	T	C	0.0816	0.0362591	0.00653205	2.84099e-08	0.000141354	30.8128
Neutrophil percentage of granulocytes || id:ebi-a-GCST004623	rs410867	G	A	0.2164	0.0558755	0.00435096	9.52577e-38	0.000756097	164.918
Neutrophil percentage of granulocytes || id:ebi-a-GCST004623	rs385240	T	C	0.6709	-0.0459629	0.00380779	1.508e-33	0.000668054	145.702
Neutrophil percentage of granulocytes || id:ebi-a-GCST004623	rs3810328	T	G	0.0933	0.0472392	0.00619849	2.51594e-14	0.00026641	58.0804
Neutrophil percentage of granulocytes || id:ebi-a-GCST004623	rs4147915	A	C	0.1474	-0.0323014	0.00515714	3.766e-10	0.000179962	39.2302
Neutrophil percentage of granulocytes || id:ebi-a-GCST004623	rs9979383	T	C	0.6285	-0.0252835	0.00371836	1.04906e-11	0.000212086	46.2346
Neutrophil percentage of granulocytes || id:ebi-a-GCST004623	rs2834083	A	G	0.5678	0.0240149	0.00363502	3.93369e-11	0.000200214	43.646
Neutrophil percentage of granulocytes || id:ebi-a-GCST004623	rs2834734	G	A	0.0719	0.0903623	0.0069587	1.47809e-38	0.000773064	168.622
Neutrophil percentage of granulocytes || id:ebi-a-GCST004623	rs13056815	A	G	0.5132	0.0280093	0.0035863	5.71479e-15	0.000279784	60.9968
Neutrophil percentage of granulocytes || id:ebi-a-GCST004623	rs5751077	C	G	0.2492	-0.0294304	0.00414089	1.18413e-12	0.000231706	50.5127
Neutrophil percentage of granulocytes || id:ebi-a-GCST004623	rs4821544	C	T	0.3078	-0.0231543	0.00388563	2.53898e-09	0.000162893	35.5088
Myeloid white cell count || id:ebi-a-GCST004626	rs1892534	T	C	0.3766	-0.0463462	0.00371045	8.3888e-36	0.000715315	156.017
Myeloid white cell count || id:ebi-a-GCST004626	rs141094656	C	T	0.0165	0.115656	0.0151299	2.10184e-14	0.000268028	58.4333
Myeloid white cell count || id:ebi-a-GCST004626	rs61804160	A	T	0.1375	-0.0354039	0.00522923	1.2841e-11	0.000210266	45.8377
Myeloid white cell count || id:ebi-a-GCST004626	rs6665290	T	C	0.4605	-0.0239857	0.00364131	4.48539e-11	0.000199038	43.3896
Myeloid white cell count || id:ebi-a-GCST004626	rs41313381	A	C	0.0307	0.0703169	0.010413	1.45011e-11	0.000209175	45.5999
Myeloid white cell count || id:ebi-a-GCST004626	rs6679677	A	C	0.1015	-0.0424236	0.00593222	8.59014e-13	0.000234591	51.1419
Myeloid white cell count || id:ebi-a-GCST004626	rs12142239	A	G	0.1042	-0.0328373	0.00587645	2.298e-08	0.000143244	31.2249
Myeloid white cell count || id:ebi-a-GCST004626	rs778387	G	C	0.4041	0.0238802	0.00379069	2.98298e-10	0.000182051	39.6858
Myeloid white cell count || id:ebi-a-GCST004626	rs4844622	T	C	0.2413	-0.0260986	0.00420798	5.56904e-10	0.000176459	38.4665
Myeloid white cell count || id:ebi-a-GCST004626	rs3917932	G	C	0.5758	-0.0461093	0.00364682	1.21199e-36	0.000732931	159.862
Myeloid white cell count || id:ebi-a-GCST004626	rs7520047	C	A	0.4174	-0.0238719	0.00372279	1.43301e-10	0.00018862	41.1181
Myeloid white cell count || id:ebi-a-GCST004626	rs1331860	T	G	0.3645	0.0219715	0.00375209	4.74701e-09	0.000157303	34.2901
Myeloid white cell count || id:ebi-a-GCST004626	rs12239046	C	T	0.6282	0.0327145	0.00371961	1.42791e-18	0.000354785	77.3538
Myeloid white cell count || id:ebi-a-GCST004626	rs12752838	G	A	0.5034	0.0232889	0.00359808	9.63385e-11	0.000192179	41.894
Myeloid white cell count || id:ebi-a-GCST004626	rs34599082	T	C	0.0138	-0.178607	0.0154405	6.02837e-31	0.000613537	133.804
Myeloid white cell count || id:ebi-a-GCST004626	rs2208568	C	T	0.892	-0.0677218	0.00584579	4.92606e-31	0.00061537	134.204
Myeloid white cell count || id:ebi-a-GCST004626	rs78487399	C	G	0.0975	0.0382317	0.00608874	3.40596e-10	0.000180862	39.4265
Myeloid white cell count || id:ebi-a-GCST004626	rs11678685	A	G	0.318	0.0320081	0.00386857	1.29688e-16	0.00031399	68.4565
Myeloid white cell count || id:ebi-a-GCST004626	rs6754214	G	C	0.0411	0.0572189	0.00914006	3.84397e-10	0.000179778	39.1902
Myeloid white cell count || id:ebi-a-GCST004626	rs7575217	G	A	0.6725	0.0234133	0.00384002	1.07999e-09	0.000170537	37.1753
Myeloid white cell count || id:ebi-a-GCST004626	rs6740847	G	A	0.5637	0.0396242	0.00363856	1.28499e-27	0.000543825	118.593
Myeloid white cell count || id:ebi-a-GCST004626	rs9287604	C	G	0.7325	0.0305956	0.00411215	1.00508e-13	0.000253924	55.3574
Myeloid white cell count || id:ebi-a-GCST004626	rs1260326	C	T	0.6053	-0.0286908	0.00366506	4.9488e-15	0.000281083	61.2801
Myeloid white cell count || id:ebi-a-GCST004626	rs2860773	T	G	0.4072	0.0239707	0.00366293	5.98412e-11	0.00019645	42.8253
Myeloid white cell count || id:ebi-a-GCST004626	rs6738377	G	C	0.485	0.0330533	0.00359705	3.96461e-20	0.000387259	84.437
Myeloid white cell count || id:ebi-a-GCST004626	rs140022265	CA	C	0.3343	0.0221875	0.00402764	3.61202e-08	0.000139216	30.3467
Myeloid white cell count || id:ebi-a-GCST004626	rs114050631	T	C	0.0106	-0.158056	0.0195035	5.31863e-16	0.000301231	65.6739
Myeloid white cell count || id:ebi-a-GCST004626	rs72951772	A	C	0.128	-0.0301626	0.00538898	2.18002e-08	0.000143713	31.3271
Myeloid white cell count || id:ebi-a-GCST004626	rs57569510	GA	G	0.4709	-0.0199298	0.00364602	4.59896e-08	0.00013707	29.8788
Myeloid white cell count || id:ebi-a-GCST004626	rs2543666	T	C	0.7068	-0.0218579	0.00394515	3.01703e-08	0.000140819	30.6963
Myeloid white cell count || id:ebi-a-GCST004626	rs143699489	G	A	0.1269	0.0364136	0.00543052	2.00909e-11	0.000206247	44.9615
Myeloid white cell count || id:ebi-a-GCST004626	rs9819371	T	C	0.065	-0.046525	0.00730741	1.93001e-10	0.000185951	40.5361
Myeloid white cell count || id:ebi-a-GCST004626	rs3749440	G	A	0.3716	0.0203909	0.00371462	4.03404e-08	0.000138235	30.1328
Myeloid white cell count || id:ebi-a-GCST004626	rs13434265	T	C	0.4161	-0.0202543	0.00367028	3.42003e-08	0.000139704	30.4531
Myeloid white cell count || id:ebi-a-GCST004626	rs11920354	A	C	0.3862	-0.0210293	0.00368271	1.128e-08	0.000149583	32.607
Myeloid white cell count || id:ebi-a-GCST004626	rs6782228	C	G	0.2679	-0.0397731	0.00408966	2.35288e-22	0.00043376	94.5803
Myeloid white cell count || id:ebi-a-GCST004626	rs9872440	C	T	0.3856	-0.0318306	0.00368753	6.03115e-18	0.000341746	74.51
Myeloid white cell count || id:ebi-a-GCST004626	rs218265	C	T	0.1571	0.0408957	0.00500917	3.23668e-16	0.00030572	66.653
Myeloid white cell count || id:ebi-a-GCST004626	rs7663401	T	C	0.6436	0.0211337	0.0037488	1.726e-08	0.000145793	31.7806
Myeloid white cell count || id:ebi-a-GCST004626	rs11723621	G	A	0.2919	-0.0259748	0.00395315	5.00956e-11	0.000198046	43.1732
Myeloid white cell count || id:ebi-a-GCST004626	rs16850073	T	C	0.3748	0.051027	0.00373516	1.72902e-42	0.000855545	186.628
Myeloid white cell count || id:ebi-a-GCST004626	rs11734460	T	C	0.3121	0.0237391	0.00388654	1.009e-09	0.000171144	37.3077
Myeloid white cell count || id:ebi-a-GCST004626	rs11931598	T	C	0.4444	-0.0252502	0.00365708	5.03849e-12	0.000218675	47.6713
Myeloid white cell count || id:ebi-a-GCST004626	rs13125760	T	C	0.464	-0.0218775	0.00367639	2.66803e-09	0.000162448	35.4118
Myeloid white cell count || id:ebi-a-GCST004626	rs6554196	G	C	0.3812	-0.0240911	0.00369828	7.31139e-11	0.000194654	42.4336
Myeloid white cell count || id:ebi-a-GCST004626	rs11725704	G	A	0.3763	0.0707374	0.00371527	8.0094e-81	0.00166046	362.505
Myeloid white cell count || id:ebi-a-GCST004626	rs6846966	G	A	0.3342	-0.0213927	0.00382064	2.15298e-08	0.000143823	31.3513
Myeloid white cell count || id:ebi-a-GCST004626	rs791357	C	T	0.7204	-0.0415465	0.00407504	2.08018e-24	0.000476685	103.944
Myeloid white cell count || id:ebi-a-GCST004626	rs72767881	T	C	0.4445	-0.0270111	0.00362126	8.71565e-14	0.000255204	55.6367
Myeloid white cell count || id:ebi-a-GCST004626	rs249677	A	C	0.6319	0.0304825	0.00374844	4.22085e-16	0.00030332	66.1296
Myeloid white cell count || id:ebi-a-GCST004626	rs4535497	A	C	0.569	-0.0210299	0.00365624	8.82999e-09	0.000151765	33.0827
Myeloid white cell count || id:ebi-a-GCST004626	rs7705526	A	C	0.329	0.0347372	0.00390894	6.29941e-19	0.000362199	78.971
Myeloid white cell count || id:ebi-a-GCST004626	rs1134924	T	C	0.5055	-0.0221561	0.00361688	9.02589e-10	0.000172138	37.5245
Myeloid white cell count || id:ebi-a-GCST004626	rs2338224	G	A	0.8787	-0.0444718	0.00551562	7.45075e-16	0.000298184	65.0095
Myeloid white cell count || id:ebi-a-GCST004626	rs10075801	G	A	0.4855	-0.0376138	0.00364004	4.97852e-25	0.000489669	106.777
Myeloid white cell count || id:ebi-a-GCST004626	rs2082382	A	G	0.5467	-0.0288297	0.00365253	2.94781e-15	0.00028576	62.3001
Myeloid white cell count || id:ebi-a-GCST004626	rs2451279	G	A	0.618	-0.025764	0.00377112	8.37915e-12	0.000214105	46.6747
Myeloid white cell count || id:ebi-a-GCST004626	rs2524079	A	G	0.4167	0.0650855	0.00364703	3.09671e-71	0.00145911	318.483
Myeloid white cell count || id:ebi-a-GCST004626	rs200147390	CA	C	0.2539	-0.0601832	0.00419609	1.18413e-46	0.000942941	205.711
Myeloid white cell count || id:ebi-a-GCST004626	rs139186524	TCACA	T	0.538	0.0275929	0.00367831	6.30812e-14	0.000258118	56.2722
Myeloid white cell count || id:ebi-a-GCST004626	rs201415059	C	T	0.1509	0.03845	0.00540486	1.12798e-12	0.000232143	50.6081
Myeloid white cell count || id:ebi-a-GCST004626	rs17421624	C	T	0.2873	0.0414456	0.0039682	1.55418e-25	0.000500248	109.085
Myeloid white cell count || id:ebi-a-GCST004626	rs1334577	A	G	0.2372	-0.0253515	0.00421868	1.86299e-09	0.000165659	36.1119
Myeloid white cell count || id:ebi-a-GCST004626	rs9350353	T	G	0.3565	-0.025286	0.00375522	1.65615e-11	0.000207985	45.3404
Myeloid white cell count || id:ebi-a-GCST004626	rs1611236	A	G	0.6798	0.0256985	0.00386751	3.03809e-11	0.000202534	44.1518
Myeloid white cell count || id:ebi-a-GCST004626	rs9344678	T	C	0.4793	-0.0273975	0.00363527	4.82503e-14	0.000260536	56.7995
Myeloid white cell count || id:ebi-a-GCST004626	rs9400271	A	G	0.4836	0.0349508	0.00360119	2.86088e-22	0.000431984	94.1929
Myeloid white cell count || id:ebi-a-GCST004626	rs9321570	C	G	0.6206	-0.0207294	0.00371712	2.45098e-08	0.00014267	31.0997
Myeloid white cell count || id:ebi-a-GCST004626	rs1144700	T	C	0.1789	-0.0343434	0.00474204	4.41062e-13	0.000240594	52.4508
Myeloid white cell count || id:ebi-a-GCST004626	rs9264277	C	T	0.6323	-0.0250839	0.00374395	2.08593e-11	0.000205908	44.8876
Myeloid white cell count || id:ebi-a-GCST004626	rs4711750	A	T	0.5001	0.0207902	0.00358576	6.71197e-09	0.000154213	33.6164
Myeloid white cell count || id:ebi-a-GCST004626	rs9402685	C	T	0.2495	-0.0395811	0.00429413	3.04229e-20	0.000389663	84.9613
Myeloid white cell count || id:ebi-a-GCST004626	rs2251188	G	A	0.5763	0.0207796	0.00365945	1.36e-08	0.000147915	32.2432
Myeloid white cell count || id:ebi-a-GCST004626	rs8179	C	T	0.7917	-0.0369209	0.00444542	9.95176e-17	0.000316384	68.9787
Myeloid white cell count || id:ebi-a-GCST004626	rs2158799	G	C	0.6082	0.0545064	0.00372414	1.65615e-48	0.00098186	214.21
Myeloid white cell count || id:ebi-a-GCST004626	rs56388170	T	G	0.2958	0.0719717	0.00400079	2.36102e-72	0.00148259	323.615
Myeloid white cell count || id:ebi-a-GCST004626	rs3735485	G	A	0.8456	0.0314551	0.00497408	2.552e-10	0.000183447	39.9901
Myeloid white cell count || id:ebi-a-GCST004626	rs445	T	C	0.0972	-0.110304	0.00609311	3.00885e-73	0.00150136	327.718
Myeloid white cell count || id:ebi-a-GCST004626	rs7846314	T	A	0.1865	0.05674	0.00463189	1.68306e-34	0.000688013	150.058
Myeloid white cell count || id:ebi-a-GCST004626	rs3021416	A	G	0.4539	-0.0263944	0.00363502	3.83884e-13	0.000241846	52.7237
Myeloid white cell count || id:ebi-a-GCST004626	rs2979489	A	G	0.7425	0.0293553	0.0041039	8.48985e-13	0.000234699	51.1653
Myeloid white cell count || id:ebi-a-GCST004626	rs10104003	T	C	0.2027	-0.0258992	0.0044907	8.05601e-09	0.000152585	33.2614
Myeloid white cell count || id:ebi-a-GCST004626	rs16939607	A	G	0.1474	-0.027955	0.00510024	4.22698e-08	0.00013782	30.0423
Myeloid white cell count || id:ebi-a-GCST004626	rs2436845	A	G	0.4343	-0.021157	0.00364689	6.57703e-09	0.000154393	33.6557
Myeloid white cell count || id:ebi-a-GCST004626	rs6986779	T	C	0.3592	-0.0290837	0.00375835	1.00693e-14	0.000274675	59.8826
Myeloid white cell count || id:ebi-a-GCST004626	rs12550612	A	G	0.8225	-0.032842	0.00473119	3.87704e-12	0.000221032	48.1853
Myeloid white cell count || id:ebi-a-GCST004626	rs4623401	G	A	0.4694	-0.0245769	0.00365006	1.65882e-11	0.000207968	45.3367
Myeloid white cell count || id:ebi-a-GCST004626	rs59697075	T	C	0.5867	-0.0479605	0.00367075	5.17845e-39	0.00078262	170.708
Myeloid white cell count || id:ebi-a-GCST004626	rs71191701	C	G	0.2915	0.031989	0.00394763	5.34564e-16	0.000301183	65.6636
Myeloid white cell count || id:ebi-a-GCST004626	rs2992836	T	G	0.1873	0.0280834	0.00468728	2.07998e-09	0.000164672	35.8966
Myeloid white cell count || id:ebi-a-GCST004626	rs2219143	A	G	0.3969	0.0213588	0.00383656	2.58899e-08	0.000142181	30.9932
Myeloid white cell count || id:ebi-a-GCST004626	rs7034139	A	C	0.2264	0.0318596	0.00429182	1.14209e-13	0.000252767	55.1053
Myeloid white cell count || id:ebi-a-GCST004626	rs385893	C	T	0.522	0.0265381	0.00360193	1.735e-13	0.000248997	54.2832
Myeloid white cell count || id:ebi-a-GCST004626	rs7866863	A	G	0.3426	0.0226384	0.00378406	2.19599e-09	0.000164186	35.7908
Myeloid white cell count || id:ebi-a-GCST004626	rs115478735	T	A	0.1818	-0.04553	0.0046507	1.24394e-22	0.000439543	95.8417
Myeloid white cell count || id:ebi-a-GCST004626	rs2807740	T	C	0.7693	0.0411856	0.0042791	6.28058e-22	0.000424849	92.6365
Myeloid white cell count || id:ebi-a-GCST004626	rs72790862	C	T	0.3064	-0.0243396	0.0039221	5.44302e-10	0.000176663	38.5111
Myeloid white cell count || id:ebi-a-GCST004626	rs3747869	C	A	0.9006	0.0347806	0.00599774	6.67406e-09	0.000154264	33.6275
Myeloid white cell count || id:ebi-a-GCST004626	rs2246941	A	C	0.3433	0.0217092	0.00379104	1.02499e-08	0.000150431	32.7919
Myeloid white cell count || id:ebi-a-GCST004626	rs10882895	G	A	0.5964	0.050339	0.00366694	6.9215e-43	0.000863892	188.451
Myeloid white cell count || id:ebi-a-GCST004626	rs10752308	A	G	0.3336	-0.0211756	0.003821	2.99199e-08	0.000140893	30.7124
Myeloid white cell count || id:ebi-a-GCST004626	rs7896518	G	A	0.4276	-0.0345936	0.00368513	6.15177e-21	0.000404151	88.1215
Myeloid white cell count || id:ebi-a-GCST004626	rs1250568	C	T	0.4343	-0.0206602	0.00365903	1.639e-08	0.000146254	31.8811
Myeloid white cell count || id:ebi-a-GCST004626	rs12266014	T	C	0.3687	-0.0489623	0.00373747	3.27567e-39	0.000786791	171.619
Myeloid white cell count || id:ebi-a-GCST004626	rs238914	A	C	0.3967	0.0254177	0.00369428	5.97448e-12	0.000217146	47.3379
Myeloid white cell count || id:ebi-a-GCST004626	rs8705	A	G	0.3193	-0.0265536	0.00394682	1.72187e-11	0.000207632	45.2635
Myeloid white cell count || id:ebi-a-GCST004626	rs14408	C	T	0.3668	0.0512097	0.00377554	6.58567e-42	0.00084336	183.968
Myeloid white cell count || id:ebi-a-GCST004626	rs10736701	T	C	0.5981	0.0207268	0.00366136	1.50501e-08	0.000147011	32.0461
Myeloid white cell count || id:ebi-a-GCST004626	rs192022	G	C	0.4528	0.024238	0.00374664	9.84918e-11	0.000191982	41.851
Myeloid white cell count || id:ebi-a-GCST004626	rs174555	C	T	0.3087	-0.0264683	0.00388752	9.85825e-12	0.000212641	46.3557
Myeloid white cell count || id:ebi-a-GCST004626	rs4761234	C	T	0.486	0.0201643	0.00361146	2.35798e-08	0.000143012	31.1743
Myeloid white cell count || id:ebi-a-GCST004626	rs9165	C	T	0.6884	0.0225684	0.00402198	2.009e-08	0.000144442	31.486
Myeloid white cell count || id:ebi-a-GCST004626	rs1700159	T	C	0.7735	0.0309311	0.00428509	5.26381e-13	0.000239001	52.1035
Myeloid white cell count || id:ebi-a-GCST004626	rs10858740	G	A	0.701	-0.0251362	0.00393788	1.735e-10	0.000186907	40.7446
Myeloid white cell count || id:ebi-a-GCST004626	rs3184504	C	T	0.5177	-0.0383437	0.00358918	1.22096e-26	0.000523363	114.128
Myeloid white cell count || id:ebi-a-GCST004626	rs76428106	C	T	0.0146	0.147559	0.0157718	8.29087e-21	0.000401446	87.5316
Myeloid white cell count || id:ebi-a-GCST004626	rs1570884	G	A	0.7105	0.0257875	0.00396981	8.25277e-11	0.000193566	42.1964
Myeloid white cell count || id:ebi-a-GCST004626	rs138028125	G	C	0.0363	0.0611992	0.0106433	8.92298e-09	0.000151672	33.0624
Myeloid white cell count || id:ebi-a-GCST004626	rs374039502	A	T	0.0209	-0.0828781	0.0135537	9.66897e-10	0.000171523	37.3904
Myeloid white cell count || id:ebi-a-GCST004626	rs2038700	C	T	0.3933	0.039736	0.00369429	5.55009e-27	0.000530529	115.692
Myeloid white cell count || id:ebi-a-GCST004626	rs72699866	A	G	0.1918	-0.036061	0.00458453	3.66775e-15	0.000283789	61.8703
Myeloid white cell count || id:ebi-a-GCST004626	rs8018808	G	A	0.4604	0.0242942	0.00360416	1.57688e-11	0.00020842	45.4353
Myeloid white cell count || id:ebi-a-GCST004626	rs10138752	T	C	0.0777	-0.04257	0.00674596	2.78202e-10	0.000182673	39.8213
Myeloid white cell count || id:ebi-a-GCST004626	rs12440045	C	A	0.5281	-0.0218995	0.00365991	2.18198e-09	0.000164244	35.8033
Myeloid white cell count || id:ebi-a-GCST004626	rs60606273	T	A	0.94	0.0541025	0.00767826	1.83908e-12	0.000227742	49.6484
Myeloid white cell count || id:ebi-a-GCST004626	rs7168211	G	A	0.3084	-0.0253416	0.00393249	1.16201e-10	0.000190495	41.5268
Myeloid white cell count || id:ebi-a-GCST004626	rs7168592	T	C	0.1071	0.0375288	0.00582739	1.19399e-10	0.000190253	41.4741
Myeloid white cell count || id:ebi-a-GCST004626	rs4924590	A	T	0.2445	0.0378914	0.00419368	1.63493e-19	0.000374422	81.6369
Myeloid white cell count || id:ebi-a-GCST004626	rs6500550	T	C	0.3026	-0.0223954	0.00394636	1.38701e-08	0.000147738	32.2048
Myeloid white cell count || id:ebi-a-GCST004626	rs4630562	G	A	0.544	0.0224501	0.00361527	5.30506e-10	0.000176893	38.5612
Myeloid white cell count || id:ebi-a-GCST004626	rs247833	A	G	0.2469	0.0312195	0.00420455	1.1259e-13	0.000252893	55.1326
Myeloid white cell count || id:ebi-a-GCST004626	rs11654074	C	A	0.5229	0.0347146	0.00368086	4.05789e-21	0.000407926	88.945
Myeloid white cell count || id:ebi-a-GCST004626	rs6416877	G	T	0.7281	0.0270467	0.00406456	2.84708e-11	0.000203117	44.279
Myeloid white cell count || id:ebi-a-GCST004626	rs12936529	T	C	0.4787	-0.0363699	0.00360856	6.85646e-24	0.000465851	101.581
Myeloid white cell count || id:ebi-a-GCST004626	rs11489942	T	G	0.4291	-0.0343928	0.00441377	6.58719e-15	0.000278502	60.7172
Myeloid white cell count || id:ebi-a-GCST004626	rs57307236	G	A	0.3998	-0.0208921	0.0036621	1.16399e-08	0.000149304	32.5462
Myeloid white cell count || id:ebi-a-GCST004626	rs12600856	C	T	0.3903	0.118206	0.00367499	1e-200	0.00472436	1034.58
Myeloid white cell count || id:ebi-a-GCST004626	rs749780	A	C	0.7317	0.027374	0.00408432	2.05305e-11	0.000206054	44.9193
Myeloid white cell count || id:ebi-a-GCST004626	rs9897621	A	T	0.2186	0.0246121	0.00445216	3.23698e-08	0.000140194	30.5599
Myeloid white cell count || id:ebi-a-GCST004626	rs56378716	G	A	0.0127	0.135073	0.0160748	4.36114e-17	0.000323846	70.6061
Myeloid white cell count || id:ebi-a-GCST004626	rs11332131	G	GT	0.4429	-0.0313454	0.00361919	4.68058e-18	0.00034404	75.0103
Myeloid white cell count || id:ebi-a-GCST004626	rs16978075	C	T	0.11	0.0358824	0.00579992	6.14299e-10	0.00017558	38.275
Myeloid white cell count || id:ebi-a-GCST004626	rs1025687	C	T	0.6253	-0.0228298	0.00375351	1.185e-09	0.000169703	36.9935
Myeloid white cell count || id:ebi-a-GCST004626	rs891389	T	C	0.3478	-0.0248576	0.00380493	6.44614e-11	0.000195782	42.6797
Myeloid white cell count || id:ebi-a-GCST004626	rs9955853	T	C	0.5613	-0.0226438	0.0036308	4.47198e-10	0.000178423	38.8947
Myeloid white cell count || id:ebi-a-GCST004626	rs10409243	T	C	0.6028	-0.0228254	0.00376198	1.29999e-09	0.000168874	36.8129
Myeloid white cell count || id:ebi-a-GCST004626	rs4760	G	A	0.157	-0.0830987	0.00494622	2.42326e-63	0.00129334	282.252
Myeloid white cell count || id:ebi-a-GCST004626	rs11668719	C	T	0.4673	0.0219698	0.00360164	1.06101e-09	0.000170691	37.209
Myeloid white cell count || id:ebi-a-GCST004626	rs74253465	A	T	0.1453	-0.0340683	0.00520028	5.70558e-11	0.000196877	42.9184
Myeloid white cell count || id:ebi-a-GCST004626	rs1968252	A	G	0.2206	-0.0302383	0.0043545	3.80715e-12	0.000221195	48.2208
Myeloid white cell count || id:ebi-a-GCST004626	rs11673093	A	G	0.261	-0.0555522	0.00412703	2.6687e-41	0.000830615	181.185
Myeloid white cell count || id:ebi-a-GCST004626	rs386243	T	C	0.2413	-0.0294282	0.00422022	3.09885e-12	0.000223046	48.6243
Myeloid white cell count || id:ebi-a-GCST004626	rs4812447	G	A	0.4403	0.0198889	0.00364523	4.86598e-08	0.000136567	29.7692
Myeloid white cell count || id:ebi-a-GCST004626	rs1800961	T	C	0.0314	-0.0638639	0.0103464	6.718e-10	0.000174779	38.1003
Myeloid white cell count || id:ebi-a-GCST004626	rs12482401	A	G	0.1127	-0.0315871	0.00573098	3.555e-08	0.000139359	30.3779
Myeloid white cell count || id:ebi-a-GCST004626	rs5747327	G	T	0.504	0.0222355	0.00359773	6.39308e-10	0.000175224	38.1973
Myeloid white cell count || id:ebi-a-GCST004626	rs2744464	C	T	0.6136	-0.0203309	0.00369828	3.85398e-08	0.000138639	30.2211
Neutrophil count || id:ebi-a-GCST004629	rs6665290	T	C	0.4606	-0.0262986	0.00362353	3.93641e-13	0.000241618	52.6742
Neutrophil count || id:ebi-a-GCST004629	rs12752838	G	A	0.5035	0.0236179	0.00357997	4.1889e-11	0.00019965	43.5231
Neutrophil count || id:ebi-a-GCST004629	rs34293785	C	T	0.3663	-0.0473378	0.00373246	7.36885e-37	0.00073746	160.85
Neutrophil count || id:ebi-a-GCST004629	rs6679677	A	C	0.1015	-0.0425844	0.00590125	5.34687e-13	0.000238859	52.0726
Neutrophil count || id:ebi-a-GCST004629	rs34599082	T	C	0.0137	-0.173047	0.0153767	2.21615e-29	0.000580741	126.648
Neutrophil count || id:ebi-a-GCST004629	rs61804160	A	T	0.1374	-0.0360092	0.00520512	4.57931e-12	0.000219535	47.8588
Neutrophil count || id:ebi-a-GCST004629	rs35915186	C	T	0.2132	0.0241871	0.00440043	3.87302e-08	0.000138596	30.2116
Neutrophil count || id:ebi-a-GCST004629	rs146091102	A	G	0.0344	-0.0573406	0.0099309	7.74301e-09	0.000152938	33.3383
Neutrophil count || id:ebi-a-GCST004629	rs3917932	G	C	0.5758	-0.0476695	0.00362906	2.06205e-39	0.000791011	172.54
Neutrophil count || id:ebi-a-GCST004629	rs66538782	GA	G	0.301	0.0236864	0.00393898	1.81698e-09	0.000165879	36.1598
Neutrophil count || id:ebi-a-GCST004629	rs778387	G	C	0.4042	0.0213552	0.00377145	1.493e-08	0.000147082	32.0617
Neutrophil count || id:ebi-a-GCST004629	rs4970845	T	C	0.2981	0.0227793	0.00402808	1.557e-08	0.000146708	31.9802
Neutrophil count || id:ebi-a-GCST004629	rs12239046	C	T	0.6281	0.0332356	0.00370134	2.72396e-19	0.000369795	80.6279
Neutrophil count || id:ebi-a-GCST004629	rs41313381	A	C	0.0307	0.0653798	0.0103606	2.78298e-10	0.000182672	39.8211
Neutrophil count || id:ebi-a-GCST004629	rs4844622	T	C	0.2412	-0.0236614	0.00418779	1.60398e-08	0.000146447	31.9232
Neutrophil count || id:ebi-a-GCST004629	rs2208568	C	T	0.8919	-0.0652968	0.00581445	2.90202e-29	0.000578294	126.114
Neutrophil count || id:ebi-a-GCST004629	rs11678685	A	G	0.318	0.0288749	0.00384865	6.25749e-14	0.000258193	56.2886
Neutrophil count || id:ebi-a-GCST004629	rs6740847	G	A	0.5637	0.0250503	0.00362055	4.55093e-12	0.000219591	47.871
Neutrophil count || id:ebi-a-GCST004629	rs4599108	T	C	0.4863	-0.020337	0.00362979	2.10902e-08	0.000144006	31.3911
Neutrophil count || id:ebi-a-GCST004629	rs7575217	G	A	0.6724	0.02159	0.00382079	1.59801e-08	0.000146477	31.9297
Neutrophil count || id:ebi-a-GCST004629	rs9287604	C	G	0.7325	0.0306575	0.00409182	6.76239e-14	0.000257491	56.1354
Neutrophil count || id:ebi-a-GCST004629	rs34668726	G	C	0.1684	0.0292726	0.00480943	1.15401e-09	0.00016994	37.0452
Neutrophil count || id:ebi-a-GCST004629	rs72917514	A	G	0.033	0.0647766	0.0100546	1.17501e-10	0.000190396	41.5052
Neutrophil count || id:ebi-a-GCST004629	rs1807337	C	G	0.4068	0.0201549	0.0036559	3.52801e-08	0.000139426	30.3927
Neutrophil count || id:ebi-a-GCST004629	rs1260326	C	T	0.6053	-0.0330806	0.00364596	1.15505e-19	0.000377565	82.3226
Neutrophil count || id:ebi-a-GCST004629	rs10171849	C	A	0.3878	0.0345153	0.00368352	7.23936e-21	0.000402676	87.7997
Neutrophil count || id:ebi-a-GCST004629	rs201194591	T	C	0.3715	0.0252407	0.00372483	1.2331e-11	0.000210635	45.9183
Neutrophil count || id:ebi-a-GCST004629	rs114050631	T	C	0.0106	-0.167412	0.0194245	6.77642e-18	0.000340689	74.2796
Neutrophil count || id:ebi-a-GCST004629	rs113542380	A	G	0.0763	0.0459385	0.00685922	2.12324e-11	0.000205754	44.8539
Neutrophil count || id:ebi-a-GCST004629	rs7646596	G	T	0.8931	-0.0710578	0.00582179	2.90603e-34	0.000683041	148.973
Neutrophil count || id:ebi-a-GCST004629	rs9872570	A	T	0.3849	-0.0235654	0.00367067	1.36301e-10	0.000189065	41.215
Neutrophil count || id:ebi-a-GCST004629	rs1567558	G	A	0.5985	-0.0249846	0.00378538	4.10393e-11	0.000199835	43.5634
Neutrophil count || id:ebi-a-GCST004629	rs11920354	A	C	0.3861	-0.0209837	0.00366517	1.033e-08	0.000150364	32.7772
Neutrophil count || id:ebi-a-GCST004629	rs11931598	T	C	0.4444	-0.0224111	0.00363858	7.30702e-10	0.000174028	37.9366
Neutrophil count || id:ebi-a-GCST004629	rs16850073	T	C	0.3749	0.0533551	0.00371506	8.98049e-47	0.000945459	206.261
Neutrophil count || id:ebi-a-GCST004629	rs62334650	T	C	0.3117	-0.0219697	0.00393504	2.36298e-08	0.000142995	31.1707
Neutrophil count || id:ebi-a-GCST004629	rs218265	C	T	0.1571	0.0415533	0.00498499	7.70549e-17	0.000318696	69.483
Neutrophil count || id:ebi-a-GCST004629	rs11734460	T	C	0.3121	0.0260949	0.00386654	1.49005e-11	0.000208934	45.5473
Neutrophil count || id:ebi-a-GCST004629	rs6554196	G	C	0.3812	-0.0218273	0.00367973	2.99702e-09	0.00016141	35.1855
Neutrophil count || id:ebi-a-GCST004629	rs1352846	G	A	0.2919	-0.0250978	0.00393582	1.80901e-10	0.000186532	40.6628
Neutrophil count || id:ebi-a-GCST004629	rs7679673	A	C	0.3746	-0.0234556	0.00367883	1.81999e-10	0.000186477	40.6509
Neutrophil count || id:ebi-a-GCST004629	rs11725704	G	A	0.3763	0.0727863	0.00369598	2.4581e-86	0.00177624	387.825
Neutrophil count || id:ebi-a-GCST004629	rs4535497	A	C	0.5689	-0.0198774	0.00363827	4.671e-08	0.000136931	29.8487
Neutrophil count || id:ebi-a-GCST004629	rs2338224	G	A	0.8787	-0.0417581	0.00548783	2.75804e-14	0.000265582	57.8997
Neutrophil count || id:ebi-a-GCST004629	rs2082382	A	G	0.5467	-0.0361828	0.00363451	2.39001e-23	0.000454515	99.108
Neutrophil count || id:ebi-a-GCST004629	rs249677	A	C	0.632	0.0271265	0.00373054	3.55631e-13	0.000242534	52.8738
Neutrophil count || id:ebi-a-GCST004629	rs7705526	A	C	0.3291	0.0354531	0.0038898	7.91225e-20	0.000380997	83.0711
Neutrophil count || id:ebi-a-GCST004629	rs11741826	C	G	0.4441	-0.028703	0.00361864	2.15675e-15	0.000288584	62.9158
Neutrophil count || id:ebi-a-GCST004629	rs10075801	G	A	0.4855	-0.0291547	0.00362193	8.31381e-16	0.000297195	64.7937
Neutrophil count || id:ebi-a-GCST004629	rs791357	C	T	0.7204	-0.0414957	0.0040541	1.37499e-24	0.000480443	104.764
Neutrophil count || id:ebi-a-GCST004629	rs12656648	A	C	0.422	-0.024498	0.00362664	1.42791e-11	0.000209312	45.6298
Neutrophil count || id:ebi-a-GCST004629	rs1334577	A	G	0.2372	-0.0248522	0.00419771	3.211e-09	0.000160793	35.051
Neutrophil count || id:ebi-a-GCST004629	rs17421624	C	T	0.2874	0.0382119	0.00394778	3.69233e-22	0.000429673	93.6887
Neutrophil count || id:ebi-a-GCST004629	rs2451279	G	A	0.6179	-0.0263622	0.00375255	2.13796e-12	0.000226384	49.3522
Neutrophil count || id:ebi-a-GCST004629	rs9344678	T	C	0.4793	-0.0303233	0.00361672	5.10858e-17	0.000322416	70.2941
Neutrophil count || id:ebi-a-GCST004629	rs2524079	A	G	0.4168	0.0630379	0.00362887	1.36301e-67	0.00138259	301.757
Neutrophil count || id:ebi-a-GCST004629	rs9400271	A	G	0.4835	0.033225	0.00358384	1.84799e-20	0.00039418	85.9466
Neutrophil count || id:ebi-a-GCST004629	rs9402685	C	T	0.2496	-0.0344257	0.00427181	7.70371e-16	0.000297883	64.9438
Neutrophil count || id:ebi-a-GCST004629	rs139186524	TCACA	T	0.5378	0.027251	0.00365952	9.57635e-14	0.000254354	55.4514
Neutrophil count || id:ebi-a-GCST004629	rs9350353	T	G	0.3566	-0.0243271	0.00373622	7.45762e-11	0.000194475	42.3947
Neutrophil count || id:ebi-a-GCST004629	rs201415059	C	T	0.1509	0.0407283	0.00537815	3.64922e-14	0.000263054	57.3486
Neutrophil count || id:ebi-a-GCST004629	rs1144700	T	C	0.179	-0.0346259	0.0047181	2.15278e-13	0.000247055	53.8597
Neutrophil count || id:ebi-a-GCST004629	rs200147390	CA	C	0.2539	-0.0555631	0.00417483	2.05022e-40	0.000812037	177.13
Neutrophil count || id:ebi-a-GCST004629	rs16895831	T	C	0.2033	0.0287994	0.00448887	1.40101e-10	0.000188818	41.1613
Neutrophil count || id:ebi-a-GCST004629	rs998584	A	C	0.4818	0.0204058	0.00358437	1.24799e-08	0.000148679	32.4099
Neutrophil count || id:ebi-a-GCST004629	rs2158799	G	C	0.6083	0.0561995	0.00370507	5.7372e-52	0.0010545	230.074
Neutrophil count || id:ebi-a-GCST004629	rs2700938	C	T	0.3767	0.0204484	0.00369398	3.10099e-08	0.000140573	30.6426
Neutrophil count || id:ebi-a-GCST004629	rs4244229	G	A	0.6748	0.0215644	0.00381688	1.60702e-08	0.000146429	31.9193
Neutrophil count || id:ebi-a-GCST004629	rs8179	C	T	0.7915	-0.0378872	0.00442137	1.04304e-17	0.000336789	73.4289
Neutrophil count || id:ebi-a-GCST004629	rs2251188	G	A	0.5764	0.0212579	0.00364164	5.30005e-09	0.000156319	34.0755
Neutrophil count || id:ebi-a-GCST004629	rs3735485	G	A	0.8456	0.0326678	0.00495101	4.16198e-11	0.000199709	43.536
Neutrophil count || id:ebi-a-GCST004629	rs56388170	T	G	0.2958	0.0749767	0.00398018	3.71963e-79	0.00162545	354.849
Neutrophil count || id:ebi-a-GCST004629	rs445	T	C	0.0971	-0.0979808	0.0060661	1.09597e-58	0.00119557	260.891
Neutrophil count || id:ebi-a-GCST004629	rs2373437	C	T	0.6411	-0.0235617	0.00372841	2.62398e-10	0.000183197	39.9358
Neutrophil count || id:ebi-a-GCST004629	rs7846314	T	A	0.1865	0.064564	0.00460861	1.3649e-44	0.00089967	196.262
Neutrophil count || id:ebi-a-GCST004629	rs60379390	CT	C	0.5942	-0.0426497	0.00385126	1.67302e-28	0.000562361	122.637
Neutrophil count || id:ebi-a-GCST004629	rs12716647	C	G	0.634	0.0209029	0.0037539	2.57199e-08	0.000142239	31.0059
Neutrophil count || id:ebi-a-GCST004629	rs2979488	G	A	0.7423	0.0283681	0.004089	3.98658e-12	0.000220782	48.1307
Neutrophil count || id:ebi-a-GCST004629	rs1991651	G	C	0.6178	0.0267595	0.00369292	4.28746e-13	0.000240849	52.5064
Neutrophil count || id:ebi-a-GCST004629	rs12550612	A	G	0.8226	-0.0302752	0.00470824	1.274e-10	0.000189674	41.3478
Neutrophil count || id:ebi-a-GCST004629	rs4623401	G	A	0.4694	-0.0236578	0.00363249	7.37564e-11	0.000194576	42.4166
Neutrophil count || id:ebi-a-GCST004629	rs2436845	A	G	0.4343	-0.0214094	0.00362913	3.64998e-09	0.00015965	34.8017
Neutrophil count || id:ebi-a-GCST004629	rs10104003	T	C	0.2027	-0.0252746	0.00446873	1.54999e-08	0.000146747	31.9887
Neutrophil count || id:ebi-a-GCST004629	rs2954027	A	T	0.4664	0.0220236	0.00359391	8.89693e-10	0.000172266	37.5524
Neutrophil count || id:ebi-a-GCST004629	rs1982094	T	C	0.0424	-0.0712416	0.00904803	3.44271e-15	0.00028436	61.9948
Neutrophil count || id:ebi-a-GCST004629	rs13249310	C	T	0.3601	-0.0289681	0.00373897	9.36268e-15	0.000275328	60.025
Neutrophil count || id:ebi-a-GCST004629	rs2992836	T	G	0.1872	0.0299079	0.00466519	1.447e-10	0.000188532	41.0988
Neutrophil count || id:ebi-a-GCST004629	rs115478735	T	A	0.1818	-0.0406021	0.00462771	1.72902e-18	0.000353057	76.977
Neutrophil count || id:ebi-a-GCST004629	rs11145986	G	A	0.2909	0.0319884	0.00393543	4.35311e-16	0.000303042	66.0688
Neutrophil count || id:ebi-a-GCST004629	rs7047907	A	G	0.7438	0.0227344	0.00409809	2.89701e-08	0.000141181	30.7751
Neutrophil count || id:ebi-a-GCST004629	rs2157770	G	A	0.2849	0.0222366	0.00397153	2.15601e-08	0.000143811	31.3485
Neutrophil count || id:ebi-a-GCST004629	rs10121164	A	G	0.677	-0.0216362	0.00386916	2.24502e-08	0.00014345	31.2698
Neutrophil count || id:ebi-a-GCST004629	rs385893	C	T	0.5221	0.0260308	0.00358444	3.8089e-13	0.000241914	52.7386
Neutrophil count || id:ebi-a-GCST004629	rs2993989	A	G	0.7735	0.0403204	0.00426831	3.5051e-21	0.000409254	89.2347
Neutrophil count || id:ebi-a-GCST004629	rs72790862	C	T	0.3064	-0.0220783	0.00390287	1.54099e-08	0.000146802	32.0007
Neutrophil count || id:ebi-a-GCST004629	rs12266014	T	C	0.3687	-0.0440701	0.00371827	2.09315e-32	0.000644109	140.476
Neutrophil count || id:ebi-a-GCST004629	rs7896518	G	A	0.4276	-0.0365893	0.00366663	1.88408e-23	0.000456677	99.5795
Neutrophil count || id:ebi-a-GCST004629	rs10752308	A	G	0.3335	-0.0208597	0.00380256	4.11803e-08	0.00013805	30.0926
Neutrophil count || id:ebi-a-GCST004629	rs1250568	C	T	0.4344	-0.0200545	0.00364131	3.63999e-08	0.000139149	30.3322
Neutrophil count || id:ebi-a-GCST004629	rs3747869	C	A	0.9005	0.0335072	0.00596758	1.96698e-08	0.000144627	31.5265
Neutrophil count || id:ebi-a-GCST004629	rs3781454	A	G	0.6785	0.0212802	0.0038553	3.395e-08	0.000139768	30.4671
Neutrophil count || id:ebi-a-GCST004629	rs2246941	A	C	0.3434	0.0218553	0.00377316	6.94305e-09	0.000153911	33.5505
Neutrophil count || id:ebi-a-GCST004629	rs10882895	G	A	0.5965	0.046974	0.00364864	6.27336e-38	0.000759899	165.748
Neutrophil count || id:ebi-a-GCST004629	rs14408	C	T	0.3668	0.0522324	0.00375605	5.80898e-44	0.000886472	193.381
Neutrophil count || id:ebi-a-GCST004629	rs61897795	G	A	0.1643	-0.0335628	0.00488276	6.25461e-12	0.000216733	47.2478
Neutrophil count || id:ebi-a-GCST004629	rs1715460	G	C	0.7443	0.0240297	0.00420937	1.13899e-08	0.000149496	32.5881
Neutrophil count || id:ebi-a-GCST004629	rs1834550	C	T	0.4007	-0.0203441	0.00361039	1.75198e-08	0.000145659	31.7515
Neutrophil count || id:ebi-a-GCST004629	rs238914	A	C	0.3967	0.0262439	0.00367491	9.2406e-13	0.000233935	50.9987
Neutrophil count || id:ebi-a-GCST004629	rs200526320	A	G	0.1735	0.0324954	0.00569334	1.14599e-08	0.000149444	32.5766
Neutrophil count || id:ebi-a-GCST004629	rs8705	A	G	0.3191	-0.0233377	0.00392721	2.80602e-09	0.000161998	35.3138
Neutrophil count || id:ebi-a-GCST004629	rs192022	G	C	0.4529	0.0224323	0.00372765	1.76799e-09	0.000166126	36.2137
Neutrophil count || id:ebi-a-GCST004629	rs372371648	CA	C	0.4605	0.0237975	0.00384389	5.97902e-10	0.000175824	38.3281
Neutrophil count || id:ebi-a-GCST004629	rs10858740	G	A	0.701	-0.0253201	0.00391876	1.03801e-10	0.000191506	41.7474
Neutrophil count || id:ebi-a-GCST004629	rs111930700	G	C	0.1203	-0.0375081	0.00558023	1.7968e-11	0.000207247	45.1796
Neutrophil count || id:ebi-a-GCST004629	rs4761234	C	T	0.4859	0.0230901	0.0035928	1.30299e-10	0.000189468	41.303
Neutrophil count || id:ebi-a-GCST004629	rs3184504	C	T	0.5176	-0.0247596	0.00357138	4.12572e-12	0.000220472	48.063
Neutrophil count || id:ebi-a-GCST004629	rs1570884	G	A	0.7105	0.023902	0.00394989	1.43701e-09	0.00016798	36.618
Neutrophil count || id:ebi-a-GCST004629	rs2504235	G	A	0.636	0.0251143	0.00373226	1.70805e-11	0.000207702	45.2787
Neutrophil count || id:ebi-a-GCST004629	rs2038700	C	T	0.3934	0.0353863	0.00367608	6.2044e-22	0.000424961	92.6609
Neutrophil count || id:ebi-a-GCST004629	rs34644391	T	C	0.0647	0.0404548	0.00729046	2.87303e-08	0.000141254	30.7912
Neutrophil count || id:ebi-a-GCST004629	rs11625487	C	G	0.8143	-0.0320822	0.00460909	3.38688e-12	0.000222246	48.45
Neutrophil count || id:ebi-a-GCST004629	rs3742716	A	G	0.325	0.0261369	0.00382247	8.04637e-12	0.000214467	46.7537
Neutrophil count || id:ebi-a-GCST004629	rs12440045	C	A	0.5281	-0.0245557	0.00364152	1.54917e-11	0.000208584	45.4711
Neutrophil count || id:ebi-a-GCST004629	rs7168592	T	C	0.107	0.041901	0.005798	4.94538e-13	0.000239564	52.2262
Neutrophil count || id:ebi-a-GCST004629	rs4924590	A	T	0.2444	0.0351502	0.00417231	3.6191e-17	0.000325532	70.9739
Neutrophil count || id:ebi-a-GCST004629	rs60606273	T	A	0.94	0.0483896	0.00763911	2.38199e-10	0.000184065	40.125
Neutrophil count || id:ebi-a-GCST004629	rs12593998	C	A	0.3076	-0.0247261	0.00392824	3.08496e-10	0.000181748	39.6197
Neutrophil count || id:ebi-a-GCST004629	rs247831	G	C	0.252	0.0280531	0.00416182	1.57688e-11	0.000208419	45.4351
Neutrophil count || id:ebi-a-GCST004629	rs6500550	T	C	0.3027	-0.0243651	0.00392633	5.45004e-10	0.000176652	38.5087
Neutrophil count || id:ebi-a-GCST004629	rs9926664	G	A	0.1447	0.0409892	0.00510751	1.01298e-15	0.00029541	64.4045
Neutrophil count || id:ebi-a-GCST004629	rs12936529	T	C	0.4786	-0.0378296	0.0035901	5.81969e-26	0.00050917	111.032
Neutrophil count || id:ebi-a-GCST004629	rs11489942	T	G	0.4291	-0.0360827	0.00439207	2.11398e-16	0.00030957	67.4925
Neutrophil count || id:ebi-a-GCST004629	rs9897621	A	T	0.2185	0.027928	0.00442939	2.87899e-10	0.000182367	39.7546
Neutrophil count || id:ebi-a-GCST004629	rs11654074	C	A	0.5229	0.031267	0.00366252	1.37689e-17	0.000334272	72.88
Neutrophil count || id:ebi-a-GCST004629	rs11332131	G	GT	0.443	-0.0276995	0.00360122	1.45211e-14	0.000271369	59.1617
Neutrophil count || id:ebi-a-GCST004629	rs749780	A	C	0.7317	0.0237486	0.0040633	5.07598e-09	0.000156705	34.1597
Neutrophil count || id:ebi-a-GCST004629	rs56378716	G	A	0.0127	0.140038	0.0159766	1.8638e-18	0.000352373	76.8279
Neutrophil count || id:ebi-a-GCST004629	rs6416877	G	T	0.7281	0.0244142	0.004044	1.56899e-09	0.000167195	36.4467
Neutrophil count || id:ebi-a-GCST004629	rs12600856	C	T	0.3903	0.120856	0.00365688	1e-200	0.00498629	1092.22
Neutrophil count || id:ebi-a-GCST004629	rs9955853	T	C	0.5612	-0.0209953	0.00361213	6.15701e-09	0.000154983	33.7842
Neutrophil count || id:ebi-a-GCST004629	rs891389	T	C	0.3478	-0.0248567	0.00378609	5.19398e-11	0.000197721	43.1024
Neutrophil count || id:ebi-a-GCST004629	rs16978075	C	T	0.11	0.0372829	0.00576821	1.02301e-10	0.00019164	41.7766
Neutrophil count || id:ebi-a-GCST004629	rs1025688	A	G	0.3744	0.0233293	0.00373559	4.23399e-10	0.000178912	39.0015
Neutrophil count || id:ebi-a-GCST004629	rs11673093	A	G	0.2608	-0.0485146	0.00410711	3.37132e-32	0.000639775	139.53
Neutrophil count || id:ebi-a-GCST004629	rs4147915	A	C	0.1475	-0.0368177	0.00516137	9.79716e-13	0.000233408	50.8838
Neutrophil count || id:ebi-a-GCST004629	rs4760	G	A	0.1569	-0.0861491	0.00492275	1.42791e-68	0.00140317	306.254
Neutrophil count || id:ebi-a-GCST004629	rs11668719	C	T	0.4675	0.0260234	0.00358305	3.78791e-13	0.000241964	52.7495
Neutrophil count || id:ebi-a-GCST004629	rs55720021	T	G	0.7611	0.0301091	0.00423954	1.22999e-12	0.000231361	50.4376
Neutrophil count || id:ebi-a-GCST004629	rs7259539	T	C	0.4886	0.0212697	0.00360543	3.64897e-09	0.000159651	34.802
Neutrophil count || id:ebi-a-GCST004629	rs1800961	T	C	0.0314	-0.070936	0.0103031	5.77963e-12	0.000217438	47.4017
Neutrophil count || id:ebi-a-GCST004629	rs62207043	G	A	0.5691	0.0204074	0.00371269	3.87097e-08	0.000138602	30.213
Neutrophil count || id:ebi-a-GCST004629	rs9977672	A	G	0.2583	-0.0255388	0.00414608	7.28702e-10	0.000174054	37.9421
Neutrophil count || id:ebi-a-GCST004629	rs35955747	T	A	0.5393	0.020749	0.00359423	7.79292e-09	0.00015288	33.3256
Neutrophil count || id:ebi-a-GCST004629	rs5013026	T	C	0.5045	0.0206252	0.00357931	8.29507e-09	0.000152323	33.2043
Lymphocyte percentage of white cells || id:ebi-a-GCST004632	rs10875332	G	A	0.4481	0.0273716	0.00366277	7.84332e-14	0.000256155	55.8441
Lymphocyte percentage of white cells || id:ebi-a-GCST004632	rs551827	G	A	0.4235	0.02289	0.00358844	1.78402e-10	0.000186652	40.6889
Lymphocyte percentage of white cells || id:ebi-a-GCST004632	rs55681655	C	A	0.1912	0.0265086	0.00455036	5.69102e-09	0.000155685	33.9374
Lymphocyte percentage of white cells || id:ebi-a-GCST004632	rs10927064	A	G	0.8923	0.0320209	0.00577679	2.97303e-08	0.00014095	30.7249
Lymphocyte percentage of white cells || id:ebi-a-GCST004632	rs7537229	A	G	0.8957	-0.056535	0.00582827	3.01093e-22	0.00043152	94.0917
Lymphocyte percentage of white cells || id:ebi-a-GCST004632	rs3008870	T	C	0.7279	-0.0291785	0.00399422	2.76885e-13	0.000244787	53.3652
Lymphocyte percentage of white cells || id:ebi-a-GCST004632	rs12134279	T	C	0.2078	-0.0267305	0.00437553	1.00201e-09	0.000171203	37.3206
Lymphocyte percentage of white cells || id:ebi-a-GCST004632	rs141094656	C	T	0.0164	-0.139584	0.014999	1.32495e-20	0.000397198	86.6049
Lymphocyte percentage of white cells || id:ebi-a-GCST004632	rs12068264	T	C	0.3549	0.0204232	0.00371484	3.84698e-08	0.000138657	30.2248
Lymphocyte percentage of white cells || id:ebi-a-GCST004632	rs34599082	T	C	0.0138	0.140484	0.015287	3.93731e-20	0.000387324	84.4511
Lymphocyte percentage of white cells || id:ebi-a-GCST004632	rs2297412	G	A	0.4754	0.0238696	0.00359905	3.30674e-11	0.000201772	43.9856
Lymphocyte percentage of white cells || id:ebi-a-GCST004632	rs3917932	G	C	0.5759	0.0306134	0.00361005	2.25113e-17	0.000329827	71.9106
Lymphocyte percentage of white cells || id:ebi-a-GCST004632	rs2767481	C	T	0.7009	-0.0235991	0.00398505	3.182e-09	0.000160874	35.0687
Lymphocyte percentage of white cells || id:ebi-a-GCST004632	rs41313381	A	C	0.0307	-0.059721	0.0103016	6.74e-09	0.000154174	33.6079
Lymphocyte percentage of white cells || id:ebi-a-GCST004632	rs3913893	G	C	0.3346	0.0220047	0.00379811	6.89001e-09	0.000153979	33.5654
Lymphocyte percentage of white cells || id:ebi-a-GCST004632	rs7578575	A	T	0.2942	0.0332387	0.00394368	3.5059e-17	0.000325819	71.0364
Lymphocyte percentage of white cells || id:ebi-a-GCST004632	rs7419612	A	C	0.19	-0.0317488	0.00456615	3.57437e-12	0.000221764	48.3449
Lymphocyte percentage of white cells || id:ebi-a-GCST004632	rs114050631	T	C	0.0106	0.116977	0.0193334	1.44401e-09	0.000167936	36.6084
Lymphocyte percentage of white cells || id:ebi-a-GCST004632	rs149290349	A	G	0.0761	-0.0896122	0.00688246	9.36915e-39	0.000777217	169.529
Lymphocyte percentage of white cells || id:ebi-a-GCST004632	rs76217384	G	A	0.2319	-0.0237143	0.00421682	1.869e-08	0.000145084	31.6262
Lymphocyte percentage of white cells || id:ebi-a-GCST004632	rs28648961	A	G	0.3875	-0.0220839	0.00366198	1.63399e-09	0.000166832	36.3677
Lymphocyte percentage of white cells || id:ebi-a-GCST004632	rs59395276	C	T	0.3209	-0.0326295	0.00382737	1.52405e-17	0.000333356	72.6802
Lymphocyte percentage of white cells || id:ebi-a-GCST004632	rs13339832	A	G	0.4375	0.0249028	0.00359018	4.02346e-12	0.000220699	48.1127
Lymphocyte percentage of white cells || id:ebi-a-GCST004632	rs75129835	T	G	0.0208	0.0714947	0.0125543	1.23501e-08	0.000148775	32.4309
Lymphocyte percentage of white cells || id:ebi-a-GCST004632	rs10048745	A	G	0.2597	-0.0238786	0.00415832	9.33706e-09	0.000151269	32.9745
Lymphocyte percentage of white cells || id:ebi-a-GCST004632	rs10210955	C	G	0.4903	0.0286985	0.00355199	6.4998e-16	0.000299418	65.2786
Lymphocyte percentage of white cells || id:ebi-a-GCST004632	rs11695997	A	G	0.0798	-0.0683499	0.00718797	1.92619e-21	0.000414683	90.4189
Lymphocyte percentage of white cells || id:ebi-a-GCST004632	rs1035142	G	T	0.6394	0.0264457	0.00369748	8.52904e-13	0.000234655	51.1558
Lymphocyte percentage of white cells || id:ebi-a-GCST004632	rs11715464	G	A	0.3829	-0.0216803	0.00367152	3.52704e-09	0.000159957	34.8686
Lymphocyte percentage of white cells || id:ebi-a-GCST004632	rs13063578	A	T	0.4017	0.0316071	0.00363397	3.38766e-18	0.000346968	75.6489
Lymphocyte percentage of white cells || id:ebi-a-GCST004632	rs2871960	C	A	0.4452	0.0217165	0.00358113	1.32599e-09	0.000168694	36.7735
Lymphocyte percentage of white cells || id:ebi-a-GCST004632	rs4502545	A	G	0.1762	0.0325666	0.00469826	4.16102e-12	0.000220398	48.0471
Lymphocyte percentage of white cells || id:ebi-a-GCST004632	rs71298382	G	A	0.0286	0.0954725	0.011608	1.95614e-16	0.00031027	67.6453
Lymphocyte percentage of white cells || id:ebi-a-GCST004632	rs6782228	C	G	0.2679	0.0402116	0.00404577	2.8119e-23	0.00045304	98.7862
Lymphocyte percentage of white cells || id:ebi-a-GCST004632	rs9310400	T	C	0.3286	-0.021112	0.00380527	2.88802e-08	0.000141208	30.7811
Lymphocyte percentage of white cells || id:ebi-a-GCST004632	rs871134	T	C	0.5721	-0.024675	0.00359843	7.02425e-12	0.000215689	47.0202
Lymphocyte percentage of white cells || id:ebi-a-GCST004632	rs34850548	C	CACACAA	0.673	0.0340727	0.00383099	5.89658e-19	0.000362799	79.1019
Lymphocyte percentage of white cells || id:ebi-a-GCST004632	rs7686818	G	A	0.8093	0.0344351	0.0045638	4.5144e-14	0.000261137	56.9306
Lymphocyte percentage of white cells || id:ebi-a-GCST004632	rs16850073	T	C	0.3749	-0.0373304	0.0036952	5.39014e-24	0.000468036	102.058
Lymphocyte percentage of white cells || id:ebi-a-GCST004632	rs7661349	C	T	0.632	0.0369078	0.00367696	1.04208e-23	0.000462052	100.752
Lymphocyte percentage of white cells || id:ebi-a-GCST004632	rs218243	G	A	0.1874	-0.0278259	0.00463384	1.91399e-09	0.000165416	36.0589
Lymphocyte percentage of white cells || id:ebi-a-GCST004632	rs4355335	T	C	0.6257	-0.0256283	0.00366185	2.58285e-12	0.000224685	48.9818
Lymphocyte percentage of white cells || id:ebi-a-GCST004632	rs4696314	C	T	0.5115	0.0201921	0.00361324	2.29198e-08	0.000143265	31.2295
Lymphocyte percentage of white cells || id:ebi-a-GCST004632	rs1386622	G	T	0.6803	0.0602697	0.00384172	1.82096e-55	0.00112795	246.118
Lymphocyte percentage of white cells || id:ebi-a-GCST004632	rs11725704	G	A	0.3762	-0.046161	0.00367577	3.58509e-36	0.000723057	157.707
Lymphocyte percentage of white cells || id:ebi-a-GCST004632	rs7674640	T	C	0.519	0.0346893	0.00357878	3.22775e-22	0.000430891	93.9544
Lymphocyte percentage of white cells || id:ebi-a-GCST004632	rs62355272	A	C	0.2572	0.045741	0.00407278	2.87475e-29	0.000578377	126.132
Lymphocyte percentage of white cells || id:ebi-a-GCST004632	rs10036789	G	C	0.4665	0.0248646	0.00362339	6.77798e-12	0.000216009	47.09
Lymphocyte percentage of white cells || id:ebi-a-GCST004632	rs2548992	G	A	0.7336	0.0260736	0.00400579	7.56659e-11	0.000194345	42.3664
Lymphocyte percentage of white cells || id:ebi-a-GCST004632	rs11168070	C	G	0.5496	0.0259121	0.00357698	4.35311e-13	0.000240714	52.4769
Lymphocyte percentage of white cells || id:ebi-a-GCST004632	rs75494227	G	A	0.0799	-0.0390569	0.00664637	4.19199e-09	0.000158413	34.5321
Lymphocyte percentage of white cells || id:ebi-a-GCST004632	rs13190036	G	A	0.8923	0.0423985	0.00581349	3.02831e-13	0.00024398	53.1892
Lymphocyte percentage of white cells || id:ebi-a-GCST004632	rs249677	A	C	0.632	-0.0207642	0.0037092	2.168e-08	0.000143761	31.3376
Lymphocyte percentage of white cells || id:ebi-a-GCST004632	rs2736099	G	A	0.644	0.0212854	0.00383299	2.80498e-08	0.000141469	30.8379
Lymphocyte percentage of white cells || id:ebi-a-GCST004632	rs9487023	G	A	0.4455	-0.0294993	0.00358186	1.78402e-16	0.000311103	67.8269
Lymphocyte percentage of white cells || id:ebi-a-GCST004632	rs183473609	A	G	0.0509	0.0488173	0.0088772	3.81601e-08	0.000138729	30.2407
Lymphocyte percentage of white cells || id:ebi-a-GCST004632	rs397379	C	G	0.4029	-0.0212041	0.00362101	4.74504e-09	0.000157306	34.2907
Lymphocyte percentage of white cells || id:ebi-a-GCST004632	rs6911302	C	A	0.5516	-0.0354805	0.00359415	5.5195e-23	0.000446916	97.4503
Lymphocyte percentage of white cells || id:ebi-a-GCST004632	rs9258357	C	T	0.8378	-0.0269242	0.00481873	2.305e-08	0.000143216	31.2188
Lymphocyte percentage of white cells || id:ebi-a-GCST004632	rs17589215	T	C	0.2363	-0.0269845	0.00424978	2.15899e-10	0.000184948	40.3173
Lymphocyte percentage of white cells || id:ebi-a-GCST004632	rs9260532	T	C	0.1441	-0.0309935	0.00515423	1.81899e-09	0.000165873	36.1584
Lymphocyte percentage of white cells || id:ebi-a-GCST004632	rs111606016	C	T	0.0841	0.0564578	0.00641834	1.41384e-18	0.00035488	77.3746
Lymphocyte percentage of white cells || id:ebi-a-GCST004632	rs9362417	G	A	0.4893	0.023969	0.00354961	1.45211e-11	0.000209161	45.5968
Lymphocyte percentage of white cells || id:ebi-a-GCST004632	rs6920220	A	G	0.2212	-0.0243504	0.00427483	1.22501e-08	0.000148848	32.4467
Lymphocyte percentage of white cells || id:ebi-a-GCST004632	rs13223928	C	T	0.4988	0.0199153	0.00362496	3.93097e-08	0.000138465	30.1831
Lymphocyte percentage of white cells || id:ebi-a-GCST004632	rs10243593	A	G	0.4709	-0.0201146	0.00358883	2.08502e-08	0.000144108	31.4133
Lymphocyte percentage of white cells || id:ebi-a-GCST004632	rs6962012	G	T	0.2269	0.0316347	0.00429716	1.8151e-13	0.000248593	54.1951
Lymphocyte percentage of white cells || id:ebi-a-GCST004632	rs2158799	G	C	0.6083	-0.0412495	0.00368531	4.41469e-29	0.000574477	125.281
Lymphocyte percentage of white cells || id:ebi-a-GCST004632	rs445	T	C	0.0971	0.0653351	0.0060325	2.46774e-27	0.000537896	117.299
Lymphocyte percentage of white cells || id:ebi-a-GCST004632	rs3735080	T	C	0.2296	0.0262219	0.00422072	5.21003e-10	0.000177056	38.5968
Lymphocyte percentage of white cells || id:ebi-a-GCST004632	rs56388170	T	G	0.2957	-0.0538517	0.00395959	3.98658e-42	0.000847936	184.967
Lymphocyte percentage of white cells || id:ebi-a-GCST004632	rs3808604	T	A	0.303	-0.0287241	0.00389555	1.66112e-13	0.000249391	54.369
Lymphocyte percentage of white cells || id:ebi-a-GCST004632	rs35440906	CA	C	0.1869	-0.0456198	0.00457648	2.09797e-23	0.0004557	99.3664
Lymphocyte percentage of white cells || id:ebi-a-GCST004632	rs2046338	A	C	0.75	-0.036677	0.00413691	7.59626e-19	0.000360506	78.6016
Lymphocyte percentage of white cells || id:ebi-a-GCST004632	rs4737009	A	G	0.2363	0.0268121	0.00418512	1.48898e-10	0.000188277	41.0433
Lymphocyte percentage of white cells || id:ebi-a-GCST004632	rs59697075	T	C	0.5868	0.0415514	0.00363092	2.52697e-30	0.000600496	130.959
Lymphocyte percentage of white cells || id:ebi-a-GCST004632	rs2979472	C	G	0.7663	-0.0280328	0.00421159	2.8119e-11	0.000203229	44.3034
Lymphocyte percentage of white cells || id:ebi-a-GCST004632	rs2954038	A	C	0.6977	-0.0240672	0.00387836	5.45205e-10	0.000176649	38.508
Lymphocyte percentage of white cells || id:ebi-a-GCST004632	rs4877504	T	C	0.6349	-0.0210539	0.00378318	2.61903e-08	0.000142077	30.9704
Lymphocyte percentage of white cells || id:ebi-a-GCST004632	rs62553886	T	A	0.0576	-0.0514549	0.00771017	2.49517e-11	0.000204301	44.5371
Lymphocyte percentage of white cells || id:ebi-a-GCST004632	rs2065500	G	A	0.1593	-0.027753	0.00486122	1.136e-08	0.000149519	32.5931
Lymphocyte percentage of white cells || id:ebi-a-GCST004632	rs12005199	A	G	0.3078	-0.0285157	0.0040414	1.71514e-12	0.00022837	49.7852
Lymphocyte percentage of white cells || id:ebi-a-GCST004632	rs115478735	T	A	0.1817	0.0255226	0.00460243	2.93197e-08	0.000141074	30.7519
Lymphocyte percentage of white cells || id:ebi-a-GCST004632	rs748113	C	T	0.436	-0.0222583	0.00365183	1.09401e-09	0.000170421	37.15
Lymphocyte percentage of white cells || id:ebi-a-GCST004632	rs10882873	A	G	0.5853	-0.0249329	0.00362366	5.95937e-12	0.000217165	47.342
Lymphocyte percentage of white cells || id:ebi-a-GCST004632	rs1250569	C	T	0.4417	0.024475	0.00361777	1.33107e-11	0.000209945	45.7677
Lymphocyte percentage of white cells || id:ebi-a-GCST004632	rs61839660	T	C	0.0988	-0.037809	0.00596354	2.29699e-10	0.000184389	40.1956
Lymphocyte percentage of white cells || id:ebi-a-GCST004632	rs2486635	A	G	0.7616	-0.0266582	0.00422878	2.90102e-10	0.000182299	39.74
Lymphocyte percentage of white cells || id:ebi-a-GCST004632	rs14408	C	T	0.3668	-0.032884	0.0037363	1.35301e-18	0.000355275	77.4608
Lymphocyte percentage of white cells || id:ebi-a-GCST004632	rs326224	C	T	0.8463	0.0296417	0.00499037	2.85397e-09	0.000161847	35.2807
Lymphocyte percentage of white cells || id:ebi-a-GCST004632	rs3802826	G	A	0.514	0.0212892	0.00356924	2.452e-09	0.000163203	35.5765
Lymphocyte percentage of white cells || id:ebi-a-GCST004632	rs1562990	A	C	0.5901	-0.0216054	0.00361443	2.26501e-09	0.000163911	35.7307
Lymphocyte percentage of white cells || id:ebi-a-GCST004632	rs6589939	G	A	0.3793	0.0317113	0.00367175	5.79295e-18	0.000342111	74.5895
Lymphocyte percentage of white cells || id:ebi-a-GCST004632	rs3176789	T	C	0.2789	-0.0590827	0.00398375	9.24698e-50	0.00100817	219.954
Lymphocyte percentage of white cells || id:ebi-a-GCST004632	rs4761234	C	T	0.4859	-0.0199052	0.00357257	2.52302e-08	0.000142411	31.0433
Lymphocyte percentage of white cells || id:ebi-a-GCST004632	rs7137828	T	C	0.5162	-0.0408617	0.00356367	1.95119e-30	0.00060285	131.472
Lymphocyte percentage of white cells || id:ebi-a-GCST004632	rs71444571	A	G	0.2014	0.0338873	0.00444194	2.36701e-14	0.00026696	58.2002
Lymphocyte percentage of white cells || id:ebi-a-GCST004632	rs11064177	G	C	0.301	0.0386532	0.00407204	2.25892e-21	0.000413238	90.1037
Lymphocyte percentage of white cells || id:ebi-a-GCST004632	rs9590390	A	G	0.2943	0.0219719	0.00390787	1.882e-08	0.000145019	31.6119
Lymphocyte percentage of white cells || id:ebi-a-GCST004632	rs4885150	C	T	0.7258	-0.0329141	0.00403724	3.56123e-16	0.000304857	66.4647
Lymphocyte percentage of white cells || id:ebi-a-GCST004632	rs2504235	G	A	0.6359	-0.0259638	0.00371182	2.65522e-12	0.000224439	48.9281
Lymphocyte percentage of white cells || id:ebi-a-GCST004632	rs9532679	C	A	0.1509	-0.0363157	0.00506875	7.8001e-13	0.00023546	51.3314
Lymphocyte percentage of white cells || id:ebi-a-GCST004632	rs140024995	TAA	T	0.515	-0.0208295	0.00358117	6.01298e-09	0.000155194	33.8301
Lymphocyte percentage of white cells || id:ebi-a-GCST004632	rs8017228	C	A	0.3934	-0.0256413	0.00365925	2.42996e-12	0.000225233	49.1012
Lymphocyte percentage of white cells || id:ebi-a-GCST004632	rs73265639	A	T	0.3205	0.02133	0.00382454	2.44501e-08	0.00014269	31.1042
Lymphocyte percentage of white cells || id:ebi-a-GCST004632	rs61409971	A	G	0.3359	-0.0246439	0.00382838	1.217e-10	0.000190081	41.4367
Lymphocyte percentage of white cells || id:ebi-a-GCST004632	rs2403103	A	G	0.2266	0.030582	0.00424788	6.05062e-13	0.000237748	51.8302
Lymphocyte percentage of white cells || id:ebi-a-GCST004632	rs11625487	C	G	0.8143	0.0259245	0.00458192	1.532e-08	0.000146857	32.0127
Lymphocyte percentage of white cells || id:ebi-a-GCST004632	rs17739167	G	A	0.2839	-0.0266277	0.00397603	2.12618e-11	0.000205737	44.8502
Lymphocyte percentage of white cells || id:ebi-a-GCST004632	rs316617	C	T	0.3625	0.027528	0.00374286	1.91205e-13	0.000248123	54.0926
Lymphocyte percentage of white cells || id:ebi-a-GCST004632	rs719473	G	A	0.1842	0.0404906	0.00459945	1.32801e-18	0.000355447	77.4984
Lymphocyte percentage of white cells || id:ebi-a-GCST004632	rs12908814	G	C	0.6294	-0.0209415	0.00368145	1.28201e-08	0.000148438	32.3574
Lymphocyte percentage of white cells || id:ebi-a-GCST004632	rs34645479	T	G	0.0949	-0.0372255	0.00618159	1.72302e-09	0.000166357	36.2641
Lymphocyte percentage of white cells || id:ebi-a-GCST004632	rs7192652	G	A	0.479	0.0270764	0.00358695	4.40048e-14	0.000261367	56.9806
Lymphocyte percentage of white cells || id:ebi-a-GCST004632	rs12716977	C	T	0.5169	0.0306537	0.00361303	2.1722e-17	0.000330151	71.9811
Lymphocyte percentage of white cells || id:ebi-a-GCST004632	rs200249085	G	A	0.0614	-0.0477457	0.00773817	6.82197e-10	0.000174642	38.0705
Lymphocyte percentage of white cells || id:ebi-a-GCST004632	rs62073635	C	T	0.3543	-0.0242902	0.0038943	4.45e-10	0.000178467	38.9045
Lymphocyte percentage of white cells || id:ebi-a-GCST004632	rs138284624	T	C	0.0127	-0.122507	0.0159212	1.41906e-14	0.000271572	59.2061
Lymphocyte percentage of white cells || id:ebi-a-GCST004632	rs8070290	C	A	0.7142	-0.0249979	0.00393895	2.20501e-10	0.000184756	40.2756
Lymphocyte percentage of white cells || id:ebi-a-GCST004632	rs76640332	A	G	0.222	-0.0306755	0.00425256	5.45758e-13	0.000238678	52.0329
Lymphocyte percentage of white cells || id:ebi-a-GCST004632	rs7210990	A	C	0.478	0.0410561	0.0035696	1.29509e-30	0.000606577	132.286
Lymphocyte percentage of white cells || id:ebi-a-GCST004632	rs3785549	C	T	0.5376	0.0792392	0.00358305	2.26986e-108	0.0022389	489.069
Lymphocyte percentage of white cells || id:ebi-a-GCST004632	rs8079549	T	G	0.4526	-0.0211795	0.00362461	5.12e-09	0.00015663	34.1432
Lymphocyte percentage of white cells || id:ebi-a-GCST004632	rs4789294	G	A	0.2163	0.0285851	0.00432753	3.96461e-11	0.000200145	43.631
Lymphocyte percentage of white cells || id:ebi-a-GCST004632	rs16978075	C	T	0.1099	-0.0405493	0.00573792	1.58416e-12	0.000229082	49.9406
Lymphocyte percentage of white cells || id:ebi-a-GCST004632	rs57143961	CT	C	0.1496	0.0884651	0.00499387	3.22775e-70	0.00143773	313.809
Lymphocyte percentage of white cells || id:ebi-a-GCST004632	rs4760	G	A	0.1569	0.0480769	0.00489395	8.89816e-23	0.000442583	96.505
Lymphocyte percentage of white cells || id:ebi-a-GCST004632	rs55720021	T	G	0.7611	-0.0344448	0.00421543	3.05492e-16	0.000306241	66.7666
Lymphocyte percentage of white cells || id:ebi-a-GCST004632	rs10423726	A	C	0.5786	-0.038668	0.00384749	9.16854e-24	0.000463213	101.005
Lymphocyte percentage of white cells || id:ebi-a-GCST004632	rs2569703	G	C	0.5438	-0.0269136	0.00356929	4.68813e-14	0.000260795	56.856
Lymphocyte percentage of white cells || id:ebi-a-GCST004632	rs36084354	A	G	0.092	-0.0406314	0.00615413	4.04762e-11	0.000199957	43.5899
Lymphocyte percentage of white cells || id:ebi-a-GCST004632	rs11673093	A	G	0.2608	0.0302294	0.00408257	1.31613e-13	0.000251487	54.8262
Lymphocyte percentage of white cells || id:ebi-a-GCST004632	rs1028397	A	G	0.3298	-0.0393923	0.00382119	6.42244e-25	0.000487357	106.273
Lymphocyte percentage of white cells || id:ebi-a-GCST004632	rs35151083	G	T	0.2844	0.025331	0.00398149	1.98898e-10	0.00018568	40.4771
Lymphocyte percentage of white cells || id:ebi-a-GCST004632	rs259981	A	T	0.3597	-0.0228264	0.00374055	1.04501e-09	0.00017083	37.2392
Lymphocyte percentage of white cells || id:ebi-a-GCST004632	rs4809329	T	C	0.6694	-0.0231916	0.00377106	7.753e-10	0.000173497	37.8208
Lymphocyte percentage of white cells || id:ebi-a-GCST004632	rs1040553	T	G	0.4425	0.0232769	0.00359923	9.98389e-11	0.000191858	41.8241
Lymphocyte percentage of white cells || id:ebi-a-GCST004632	rs4821124	C	T	0.1892	-0.034416	0.00453831	3.36512e-14	0.000263786	57.508
Lymphocyte percentage of white cells || id:ebi-a-GCST004632	rs2234052	G	A	0.2241	0.0254856	0.0042726	2.44799e-09	0.000163218	35.5796
Lymphocyte percentage of white cells || id:ebi-a-GCST004632	rs5763821	C	A	0.4399	0.0265423	0.00358845	1.39701e-13	0.00025095	54.7091
Neutrophil percentage of white cells || id:ebi-a-GCST004633	rs11800059	T	C	0.5146	0.0315578	0.00356875	9.33469e-19	0.00035864	78.1947
Neutrophil percentage of white cells || id:ebi-a-GCST004633	rs6426558	T	G	0.5111	-0.0270498	0.00356279	3.14268e-14	0.000264403	57.6426
Neutrophil percentage of white cells || id:ebi-a-GCST004633	rs3008870	T	C	0.7279	0.0257423	0.00400041	1.23501e-10	0.000189949	41.4078
Neutrophil percentage of white cells || id:ebi-a-GCST004633	rs6668252	G	A	0.4312	-0.0273891	0.00363319	4.75116e-14	0.000260675	56.8297
Neutrophil percentage of white cells || id:ebi-a-GCST004633	rs1967115	A	G	0.6313	-0.0205061	0.003755	4.73402e-08	0.000136811	29.8224
Neutrophil percentage of white cells || id:ebi-a-GCST004633	rs3917932	G	C	0.5759	-0.0362079	0.00361586	1.32801e-23	0.000459851	100.272
Neutrophil percentage of white cells || id:ebi-a-GCST004633	rs7537229	A	G	0.8958	0.0593068	0.0058384	3.0507e-24	0.000473205	103.185
Neutrophil percentage of white cells || id:ebi-a-GCST004633	rs694180	G	A	0.6561	0.0207291	0.00375213	3.30202e-08	0.000140016	30.5212
Neutrophil percentage of white cells || id:ebi-a-GCST004633	rs112203773	A	C	0.0829	-0.0381765	0.00648872	4.01597e-09	0.000158796	34.6155
Neutrophil percentage of white cells || id:ebi-a-GCST004633	rs2157691	C	G	0.2659	-0.0265238	0.00402519	4.41367e-11	0.00019918	43.4205
Neutrophil percentage of white cells || id:ebi-a-GCST004633	rs2767481	C	T	0.7009	0.028758	0.00399164	5.82371e-13	0.000238092	51.9052
Neutrophil percentage of white cells || id:ebi-a-GCST004633	rs143047406	A	G	0.0261	0.0699573	0.0113603	7.36495e-10	0.000173958	37.9212
Neutrophil percentage of white cells || id:ebi-a-GCST004633	rs3026940	T	A	0.0089	-0.141038	0.0218372	1.05699e-10	0.00019135	41.7133
Neutrophil percentage of white cells || id:ebi-a-GCST004633	rs12239046	C	T	0.6281	0.0220212	0.00368762	2.34801e-09	0.000163588	35.6604
Neutrophil percentage of white cells || id:ebi-a-GCST004633	rs10171849	C	A	0.3877	0.0240838	0.00366996	5.2942e-11	0.000197549	43.0649
Neutrophil percentage of white cells || id:ebi-a-GCST004633	rs7578575	A	T	0.2941	-0.0243412	0.00395083	7.22703e-10	0.000174126	37.958
Neutrophil percentage of white cells || id:ebi-a-GCST004633	rs62141110	T	C	0.1636	-0.02701	0.00487211	2.95999e-08	0.00014099	30.7334
Neutrophil percentage of white cells || id:ebi-a-GCST004633	rs10173538	T	C	0.3738	0.0235379	0.00368884	1.761e-10	0.00018677	40.7148
Neutrophil percentage of white cells || id:ebi-a-GCST004633	rs59395276	C	T	0.3209	0.0256747	0.00383431	2.14092e-11	0.000205674	44.8366
Neutrophil percentage of white cells || id:ebi-a-GCST004633	rs1035142	G	T	0.6394	-0.0253818	0.00370432	7.2845e-12	0.000215361	46.9487
Neutrophil percentage of white cells || id:ebi-a-GCST004633	rs114050631	T	C	0.0106	-0.138578	0.0193648	8.2966e-13	0.000234906	51.2104
Neutrophil percentage of white cells || id:ebi-a-GCST004633	rs11695997	A	G	0.0798	0.0448732	0.0071988	4.563e-10	0.000178242	38.8553
Neutrophil percentage of white cells || id:ebi-a-GCST004633	rs149290349	A	G	0.0761	0.0870476	0.00689596	1.57688e-36	0.000730533	159.338
Neutrophil percentage of white cells || id:ebi-a-GCST004633	rs3789088	C	G	0.1655	0.0319946	0.00478163	2.21411e-11	0.000205374	44.7711
Neutrophil percentage of white cells || id:ebi-a-GCST004633	rs35669853	A	G	0.1948	-0.0259109	0.0045258	1.033e-08	0.000150363	32.7771
Neutrophil percentage of white cells || id:ebi-a-GCST004633	rs56003704	A	G	0.0599	0.0526928	0.0076437	5.43876e-12	0.000217989	47.5216
Neutrophil percentage of white cells || id:ebi-a-GCST004633	rs34179018	A	C	0.409	-0.0198851	0.00362945	4.28203e-08	0.000137704	30.0172
Neutrophil percentage of white cells || id:ebi-a-GCST004633	rs57383920	TA	T	0.1905	0.0389809	0.00455579	1.16493e-17	0.000335787	73.2103
Neutrophil percentage of white cells || id:ebi-a-GCST004633	rs71298382	G	A	0.0286	-0.075616	0.011628	7.8759e-11	0.000193984	42.2876
Neutrophil percentage of white cells || id:ebi-a-GCST004633	rs376085783	CT	C	0.2256	0.023529	0.0042905	4.15901e-08	0.000137964	30.0737
Neutrophil percentage of white cells || id:ebi-a-GCST004633	rs116441047	G	C	0.0191	0.0753843	0.0134926	2.30898e-08	0.000143199	31.2152
Neutrophil percentage of white cells || id:ebi-a-GCST004633	rs6764912	A	G	0.0673	-0.0443648	0.00757872	4.80297e-09	0.000157199	34.2674
Neutrophil percentage of white cells || id:ebi-a-GCST004633	rs6764769	G	A	0.4446	-0.0199211	0.00358714	2.80001e-08	0.000141482	30.8408
Neutrophil percentage of white cells || id:ebi-a-GCST004633	rs6782812	A	G	0.8928	-0.0858633	0.00577318	4.95108e-50	0.00101386	221.198
Neutrophil percentage of white cells || id:ebi-a-GCST004633	rs9310400	T	C	0.3285	0.027159	0.00381213	1.04592e-12	0.000232822	50.7561
Neutrophil percentage of white cells || id:ebi-a-GCST004633	rs11943799	T	G	0.6796	-0.0425454	0.00382374	9.30894e-29	0.000567695	123.801
Neutrophil percentage of white cells || id:ebi-a-GCST004633	rs11725704	G	A	0.3762	0.0537751	0.00368159	2.55329e-48	0.000977912	213.348
Neutrophil percentage of white cells || id:ebi-a-GCST004633	rs7655441	T	C	0.7408	0.0275135	0.00401695	7.41822e-12	0.000215198	46.9132
Neutrophil percentage of white cells || id:ebi-a-GCST004633	rs933822	G	A	0.6936	-0.0228869	0.00391794	5.17095e-09	0.000156539	34.1236
Neutrophil percentage of white cells || id:ebi-a-GCST004633	rs218243	G	A	0.1874	0.0298549	0.00464114	1.25401e-10	0.000189816	41.3788
Neutrophil percentage of white cells || id:ebi-a-GCST004633	rs16850073	T	C	0.3749	0.0435823	0.00370114	5.22757e-32	0.000635779	138.658
Neutrophil percentage of white cells || id:ebi-a-GCST004633	rs34850548	C	CACACAA	0.6729	-0.0243763	0.00383705	2.113e-10	0.000185137	40.3587
Neutrophil percentage of white cells || id:ebi-a-GCST004633	rs7661349	C	T	0.6321	-0.0338932	0.00368329	3.51803e-20	0.000388345	84.6739
Neutrophil percentage of white cells || id:ebi-a-GCST004633	rs5026470	G	A	0.5086	-0.0276327	0.00363107	2.74031e-14	0.000265641	57.9126
Neutrophil percentage of white cells || id:ebi-a-GCST004633	rs62355272	A	C	0.2571	-0.0366888	0.00408031	2.43501e-19	0.000370811	80.8494
Neutrophil percentage of white cells || id:ebi-a-GCST004633	rs56330463	C	T	0.5508	-0.0394236	0.00364706	3.09599e-27	0.00053583	116.848
Neutrophil percentage of white cells || id:ebi-a-GCST004633	rs76025697	A	G	0.4195	-0.0199025	0.00361303	3.61801e-08	0.000139202	30.3437
Neutrophil percentage of white cells || id:ebi-a-GCST004633	rs11741826	C	G	0.4441	-0.0219945	0.00360408	1.04299e-09	0.000170843	37.2422
Neutrophil percentage of white cells || id:ebi-a-GCST004633	rs13190036	G	A	0.8923	-0.0393082	0.00582381	1.48286e-11	0.000208975	45.5562
Neutrophil percentage of white cells || id:ebi-a-GCST004633	rs62332588	C	T	0.5996	-0.023997	0.00380939	2.98696e-10	0.000182036	39.6825
Neutrophil percentage of white cells || id:ebi-a-GCST004633	rs10479009	G	T	0.2097	-0.0274676	0.00457982	2.003e-09	0.000165008	35.97
Neutrophil percentage of white cells || id:ebi-a-GCST004633	rs1611236	A	G	0.6799	-0.0221119	0.00383411	8.06102e-09	0.000152577	33.2598
Neutrophil percentage of white cells || id:ebi-a-GCST004633	rs28835301	G	A	0.1851	-0.0299617	0.00473865	2.56803e-10	0.000183391	39.9779
Neutrophil percentage of white cells || id:ebi-a-GCST004633	rs9362417	G	A	0.4893	-0.0306934	0.00355548	5.99239e-18	0.000341805	74.5229
Neutrophil percentage of white cells || id:ebi-a-GCST004633	rs9487023	G	A	0.4456	0.0265813	0.0035879	1.27703e-13	0.000251765	54.8868
Neutrophil percentage of white cells || id:ebi-a-GCST004633	rs928722	T	C	0.2215	0.0237012	0.00428694	3.22597e-08	0.000140223	30.5662
Neutrophil percentage of white cells || id:ebi-a-GCST004633	rs16895831	T	C	0.2033	0.0284886	0.00447147	1.87599e-10	0.000186206	40.5917
Neutrophil percentage of white cells || id:ebi-a-GCST004633	rs11966931	A	G	0.2384	0.0249072	0.00423498	4.06996e-09	0.000158676	34.5894
Neutrophil percentage of white cells || id:ebi-a-GCST004633	rs149110519	T	C	0.0349	-0.082665	0.00985664	4.99804e-17	0.000322611	70.3366
Neutrophil percentage of white cells || id:ebi-a-GCST004633	rs1610707	A	C	0.3618	0.0318415	0.00370679	8.69361e-18	0.000338437	73.7882
Neutrophil percentage of white cells || id:ebi-a-GCST004633	rs915125	T	C	0.2812	-0.023704	0.00399086	2.85799e-09	0.000161835	35.2782
Neutrophil percentage of white cells || id:ebi-a-GCST004633	rs11769630	A	T	0.0748	0.0532621	0.00691136	1.2939e-14	0.000272411	59.3889
Neutrophil percentage of white cells || id:ebi-a-GCST004633	rs8179	C	T	0.7915	-0.0250165	0.0044044	1.348e-08	0.000147995	32.2608
Neutrophil percentage of white cells || id:ebi-a-GCST004633	rs10243593	A	G	0.471	0.0202342	0.00359453	1.81101e-08	0.000145364	31.6872
Neutrophil percentage of white cells || id:ebi-a-GCST004633	rs445	T	C	0.0971	-0.0423901	0.00604193	2.28297e-12	0.000225794	49.2236
Neutrophil percentage of white cells || id:ebi-a-GCST004633	rs2158799	G	C	0.6082	0.0452574	0.00369081	1.44611e-34	0.000689397	150.36
Neutrophil percentage of white cells || id:ebi-a-GCST004633	rs56388170	T	G	0.2957	0.0615406	0.00396571	2.61397e-54	0.00110366	240.812
Neutrophil percentage of white cells || id:ebi-a-GCST004633	rs62454712	C	T	0.2426	-0.0432763	0.00419912	6.61759e-25	0.000487086	106.213
Neutrophil percentage of white cells || id:ebi-a-GCST004633	rs78697948	G	A	0.0727	-0.0399774	0.00692216	7.68192e-09	0.000153007	33.3535
Neutrophil percentage of white cells || id:ebi-a-GCST004633	rs12666339	G	A	0.6415	-0.0203404	0.00371805	4.48198e-08	0.000137297	29.9285
Neutrophil percentage of white cells || id:ebi-a-GCST004633	rs939960	A	G	0.2301	-0.0270296	0.00423469	1.738e-10	0.000186891	40.741
Neutrophil percentage of white cells || id:ebi-a-GCST004633	rs16904123	T	G	0.1881	0.03272	0.00458242	9.30894e-13	0.000233867	50.9839
Neutrophil percentage of white cells || id:ebi-a-GCST004633	rs11775560	G	A	0.1877	0.0637793	0.00456707	2.548e-44	0.000893982	195.02
Neutrophil percentage of white cells || id:ebi-a-GCST004633	rs2046338	A	C	0.75	0.0267751	0.00414407	1.03999e-10	0.000191495	41.745
Neutrophil percentage of white cells || id:ebi-a-GCST004633	rs2979472	C	G	0.7662	0.0240692	0.00421873	1.16099e-08	0.000149323	32.5504
Neutrophil percentage of white cells || id:ebi-a-GCST004633	rs45577137	G	A	0.0461	0.0647553	0.00894454	4.49883e-13	0.000240416	52.412
Neutrophil percentage of white cells || id:ebi-a-GCST004633	rs4841132	G	A	0.9084	0.0410172	0.00618125	3.22924e-11	0.000201988	44.0327
Neutrophil percentage of white cells || id:ebi-a-GCST004633	rs1864585	G	A	0.7434	-0.027917	0.00408505	8.26038e-12	0.000214231	46.7024
Neutrophil percentage of white cells || id:ebi-a-GCST004633	rs4737009	A	G	0.2363	-0.026732	0.00419217	1.81001e-10	0.000186525	40.6613
Neutrophil percentage of white cells || id:ebi-a-GCST004633	rs2980869	T	C	0.4727	0.0248813	0.00357479	3.39703e-12	0.000222219	48.4441
Neutrophil percentage of white cells || id:ebi-a-GCST004633	rs61750929	T	C	0.0559	0.0586507	0.00778077	4.77639e-14	0.000260628	56.8195
Neutrophil percentage of white cells || id:ebi-a-GCST004633	rs385893	C	T	0.5221	0.0243901	0.00357017	8.3946e-12	0.000214087	46.6708
Neutrophil percentage of white cells || id:ebi-a-GCST004633	rs11557154	T	C	0.1277	-0.0318987	0.00534048	2.329e-09	0.000163662	35.6764
Neutrophil percentage of white cells || id:ebi-a-GCST004633	rs2150052	T	A	0.5063	0.0225223	0.00358151	3.20597e-10	0.000181404	39.5448
Neutrophil percentage of white cells || id:ebi-a-GCST004633	rs2027938	G	A	0.7534	-0.024961	0.00415604	1.902e-09	0.000165472	36.0712
Neutrophil percentage of white cells || id:ebi-a-GCST004633	rs2065500	G	A	0.1593	0.0313023	0.00486921	1.28801e-10	0.000189577	41.3268
Neutrophil percentage of white cells || id:ebi-a-GCST004633	rs456205	A	G	0.2607	0.0258164	0.00406194	2.07501e-10	0.000185301	40.3943
Neutrophil percentage of white cells || id:ebi-a-GCST004633	rs34731408	T	C	0.0695	0.043488	0.00704723	6.78907e-10	0.000174686	38.0801
Neutrophil percentage of white cells || id:ebi-a-GCST004633	rs7088799	G	T	0.4172	-0.0238843	0.0036203	4.18601e-11	0.000199656	43.5243
Neutrophil percentage of white cells || id:ebi-a-GCST004633	rs1250569	C	T	0.4417	-0.0219028	0.00362398	1.50501e-09	0.000167567	36.5278
Neutrophil percentage of white cells || id:ebi-a-GCST004633	rs9630089	A	G	0.5726	0.0228719	0.00368463	5.38803e-10	0.000176756	38.5312
Neutrophil percentage of white cells || id:ebi-a-GCST004633	rs2790448	A	G	0.7742	0.0263179	0.0042554	6.22702e-10	0.00017546	38.2488
Neutrophil percentage of white cells || id:ebi-a-GCST004633	rs6589939	G	A	0.3792	-0.0323586	0.0036774	1.37689e-18	0.000355121	77.4272
Neutrophil percentage of white cells || id:ebi-a-GCST004633	rs6421984	C	T	0.513	0.0370516	0.00356836	2.95121e-25	0.000494419	107.813
Neutrophil percentage of white cells || id:ebi-a-GCST004633	rs61897795	G	A	0.1644	-0.0266438	0.00486382	4.30299e-08	0.000137661	30.0077
Neutrophil percentage of white cells || id:ebi-a-GCST004633	rs4347404	A	G	0.2525	-0.0226253	0.00409623	3.32399e-08	0.000139956	30.5082
Neutrophil percentage of white cells || id:ebi-a-GCST004633	rs113736796	G	C	0.039	0.0534299	0.00939041	1.27201e-08	0.000148514	32.3739
Neutrophil percentage of white cells || id:ebi-a-GCST004633	rs653178	T	C	0.5169	0.0502985	0.00355886	2.3681e-45	0.000915638	199.749
Neutrophil percentage of white cells || id:ebi-a-GCST004633	rs4761234	C	T	0.486	0.0243062	0.00357867	1.10611e-11	0.000211608	46.1304
Neutrophil percentage of white cells || id:ebi-a-GCST004633	rs71444571	A	G	0.2014	-0.0259775	0.00444912	5.25799e-09	0.000156391	34.0912
Neutrophil percentage of white cells || id:ebi-a-GCST004633	rs3176789	T	C	0.2789	0.0429251	0.00399014	5.44503e-27	0.0005307	115.729
Neutrophil percentage of white cells || id:ebi-a-GCST004633	rs11064177	G	C	0.301	-0.0311083	0.00407846	2.39387e-14	0.000266856	58.1776
Neutrophil percentage of white cells || id:ebi-a-GCST004633	rs9549201	C	T	0.632	0.0225885	0.00371854	1.243e-09	0.000169274	36.9
Neutrophil percentage of white cells || id:ebi-a-GCST004633	rs9532679	C	A	0.1509	0.0348511	0.00507641	6.63437e-12	0.000216202	47.132
Neutrophil percentage of white cells || id:ebi-a-GCST004633	rs4885150	C	T	0.7258	0.0232058	0.00404423	9.5801e-09	0.000151039	32.9244
Neutrophil percentage of white cells || id:ebi-a-GCST004633	rs2239630	G	A	0.5597	-0.0212082	0.00361119	4.28203e-09	0.000158224	34.4908
Neutrophil percentage of white cells || id:ebi-a-GCST004633	rs11625487	C	G	0.8143	-0.0267882	0.00459024	5.34995e-09	0.000156236	34.0575
Neutrophil percentage of white cells || id:ebi-a-GCST004633	rs2403103	A	G	0.2266	-0.0233567	0.00425535	4.04697e-08	0.000138206	30.1265
Neutrophil percentage of white cells || id:ebi-a-GCST004633	rs12908814	G	C	0.6294	0.0233646	0.00368757	2.357e-10	0.000184157	40.1451
Neutrophil percentage of white cells || id:ebi-a-GCST004633	rs12440045	C	A	0.5282	-0.0262759	0.00362759	4.37724e-13	0.000240662	52.4656
Neutrophil percentage of white cells || id:ebi-a-GCST004633	rs4924590	A	T	0.2444	0.0231034	0.00415622	2.717e-08	0.000141751	30.8995
Neutrophil percentage of white cells || id:ebi-a-GCST004633	rs7168592	T	C	0.107	0.0426878	0.00577642	1.46791e-13	0.000250504	54.6117
Neutrophil percentage of white cells || id:ebi-a-GCST004633	rs10152831	T	C	0.2069	-0.0285584	0.00441227	9.64051e-11	0.000192173	41.8928
Neutrophil percentage of white cells || id:ebi-a-GCST004633	rs8048151	T	C	0.7344	-0.023127	0.00405159	1.14201e-08	0.000149471	32.5824
Neutrophil percentage of white cells || id:ebi-a-GCST004633	rs11150589	C	T	0.514	-0.0245249	0.00361765	1.20809e-11	0.000210816	45.9576
Neutrophil percentage of white cells || id:ebi-a-GCST004633	rs9937943	C	G	0.2195	0.0268428	0.00430655	4.57499e-10	0.000178218	38.8501
Neutrophil percentage of white cells || id:ebi-a-GCST004633	rs391855	T	A	0.4228	0.0451772	0.00363726	2.01883e-35	0.00070732	154.272
Neutrophil percentage of white cells || id:ebi-a-GCST004633	rs7210990	A	C	0.478	-0.0420991	0.00357531	5.25654e-32	0.000635734	138.648
Neutrophil percentage of white cells || id:ebi-a-GCST004633	rs79461387	T	G	0.2632	-0.0240943	0.00407149	3.26197e-09	0.000160652	35.0201
Neutrophil percentage of white cells || id:ebi-a-GCST004633	rs8079549	T	G	0.4526	0.0221829	0.00363025	9.92705e-10	0.000171286	37.3387
Neutrophil percentage of white cells || id:ebi-a-GCST004633	rs28730837	A	G	0.0168	0.0860705	0.0138838	5.66996e-10	0.000176298	38.4316
Neutrophil percentage of white cells || id:ebi-a-GCST004633	rs12602172	A	G	0.3904	0.0892211	0.00364328	1.91867e-132	0.00274404	599.717
Neutrophil percentage of white cells || id:ebi-a-GCST004633	rs2696602	T	C	0.1969	0.0362808	0.00468767	9.97011e-15	0.00027476	59.9012
Neutrophil percentage of white cells || id:ebi-a-GCST004633	rs56378716	G	A	0.0127	0.126283	0.0159109	2.073e-15	0.00028894	62.9936
Neutrophil percentage of white cells || id:ebi-a-GCST004633	rs16978075	C	T	0.11	0.0375036	0.00574662	6.74528e-11	0.000195375	42.5909
Neutrophil percentage of white cells || id:ebi-a-GCST004633	rs12462380	G	A	0.4223	0.0282644	0.00364371	8.69161e-15	0.000275998	60.1711
Neutrophil percentage of white cells || id:ebi-a-GCST004633	rs55720021	T	G	0.761	0.0337717	0.00422221	1.25893e-15	0.000293448	63.9768
Neutrophil percentage of white cells || id:ebi-a-GCST004633	rs4760	G	A	0.157	-0.0591609	0.0049021	1.54989e-33	0.000667803	145.647
Neutrophil percentage of white cells || id:ebi-a-GCST004633	rs11881751	A	G	0.2306	-0.0293054	0.00426377	6.28058e-12	0.000216694	47.2393
Neutrophil percentage of white cells || id:ebi-a-GCST004633	rs875622	G	A	0.7722	0.056111	0.00426795	1.76889e-39	0.000792403	172.844
Neutrophil percentage of white cells || id:ebi-a-GCST004633	rs36084354	A	G	0.092	0.0433124	0.00616483	2.1301e-12	0.000226421	49.3604
Neutrophil percentage of white cells || id:ebi-a-GCST004633	rs271624	G	A	0.3688	0.0220561	0.00370156	2.54402e-09	0.000162873	35.5045
Neutrophil percentage of white cells || id:ebi-a-GCST004633	rs259957	C	A	0.6513	0.0208576	0.0037791	3.40502e-08	0.000139741	30.4613
Neutrophil percentage of white cells || id:ebi-a-GCST004633	rs1028397	A	G	0.3298	0.0350166	0.00382735	5.74249e-20	0.0003839	83.7043
Neutrophil percentage of white cells || id:ebi-a-GCST004633	rs35151083	G	T	0.2844	-0.028974	0.00398824	3.73422e-13	0.000242093	52.7777
Neutrophil percentage of white cells || id:ebi-a-GCST004633	rs62207043	G	A	0.5691	0.020663	0.00369767	2.29599e-08	0.000143252	31.2267
Neutrophil percentage of white cells || id:ebi-a-GCST004633	rs5998509	T	C	0.1887	0.0283897	0.00456403	4.96204e-10	0.000177493	38.692
Neutrophil percentage of white cells || id:ebi-a-GCST004633	rs5763821	C	A	0.4399	-0.0221308	0.00359454	7.42301e-10	0.000173886	37.9056
Neutrophil percentage of white cells || id:ebi-a-GCST004633	rs5757906	T	C	0.749	0.0240127	0.00411672	5.44503e-09	0.000156079	34.0232
Terminally Differentiated CD4-CD8- T cell Absolute Count || id:ebi-a-GCST90001572	rs4497244	A	G	0.0034	0.9668	0.2104	4.492e-06	9.68663e-05	21.1144
Terminally Differentiated CD4-CD8- T cell Absolute Count || id:ebi-a-GCST90001572	rs1891587	T	C	0.458	0.1224	0.02543	1.539e-06	0.000106281	23.1668
Terminally Differentiated CD4-CD8- T cell Absolute Count || id:ebi-a-GCST90001572	rs6729180	T	C	0.3848	0.1948	0.026	8.39267e-14	0.000257485	56.1342
Terminally Differentiated CD4-CD8- T cell Absolute Count || id:ebi-a-GCST90001572	rs6755452	G	T	0.1895	0.1651	0.03214	2.939e-07	0.000121055	26.3875
Terminally Differentiated CD4-CD8- T cell Absolute Count || id:ebi-a-GCST90001572	rs36060603	G	A	0.5203	0.1218	0.0255	1.86698e-06	0.000104665	22.8145
Terminally Differentiated CD4-CD8- T cell Absolute Count || id:ebi-a-GCST90001572	rs10003087	G	T	0.3766	0.1291	0.0263	9.59003e-07	0.000110542	24.0956
Terminally Differentiated CD4-CD8- T cell Absolute Count || id:ebi-a-GCST90001572	rs114588192	T	C	0.0249	0.3812	0.08052	2.28102e-06	0.000102822	22.4127
Terminally Differentiated CD4-CD8- T cell Absolute Count || id:ebi-a-GCST90001572	rs2442720	T	A	0.3775	-0.1651	0.03098	1.05099e-07	0.000130289	28.4006
Terminally Differentiated CD4-CD8- T cell Absolute Count || id:ebi-a-GCST90001572	rs61126090	G	A	0.1973	-0.2671	0.03751	1.30497e-12	0.000232587	50.7049
Terminally Differentiated CD4-CD8- T cell Absolute Count || id:ebi-a-GCST90001572	rs141942432	T	C	NA	8.277	1.773	3.17198e-06	#VALUE!	#VALUE!
Terminally Differentiated CD4-CD8- T cell Absolute Count || id:ebi-a-GCST90001572	rs191991810	C	G	0.0424	0.3859	0.08091	1.92101e-06	0.00010436	22.7479
Terminally Differentiated CD4-CD8- T cell Absolute Count || id:ebi-a-GCST90001572	rs17775026	A	G	0.3866	0.1223	0.0258	2.19498e-06	0.000103087	22.4703
Terminally Differentiated CD4-CD8- T cell Absolute Count || id:ebi-a-GCST90001572	rs2242597	G	T	0.0505	-0.2674	0.05724	3.111e-06	0.000100118	21.8233
Terminally Differentiated CD4-CD8- T cell %T cell || id:ebi-a-GCST90001574	rs113435341	G	A	0.0032	1.335	0.2281	5.36303e-09	0.000157136	34.2537
Terminally Differentiated CD4-CD8- T cell %T cell || id:ebi-a-GCST90001574	rs6729180	T	C	0.3844	0.202	0.02624	1.77501e-14	0.000271825	59.2613
Terminally Differentiated CD4-CD8- T cell %T cell || id:ebi-a-GCST90001574	rs6755452	G	T	0.1886	0.1903	0.03241	4.74602e-09	0.000158155	34.4759
Terminally Differentiated CD4-CD8- T cell %T cell || id:ebi-a-GCST90001574	rs28383283	T	C	0.281	-0.2109	0.0345	1.09099e-09	0.000171425	37.369
Terminally Differentiated CD4-CD8- T cell %T cell || id:ebi-a-GCST90001574	rs9269614	G	A	0.7677	0.2271	0.04024	1.81001e-08	0.000146113	31.8504
Terminally Differentiated CD4-CD8- T cell %T cell || id:ebi-a-GCST90001574	rs113016235	G	T	0.1994	-0.2092	0.03717	1.97301e-08	0.000145314	31.6763
CD25++ CD8+ T cell %CD8+ T cell || id:ebi-a-GCST90001680	rs10789181	G	A	0.6221	0.1286	0.02678	1.65501e-06	0.000105791	23.0599
CD25++ CD8+ T cell %CD8+ T cell || id:ebi-a-GCST90001680	rs72915529	A	G	0.0103	-0.7447	0.1252	3.00497e-09	0.000162299	35.3794
CD25++ CD8+ T cell %CD8+ T cell || id:ebi-a-GCST90001680	rs11935691	T	C	0.0419	-0.2994	0.06338	2.40702e-06	0.000102374	22.3149
CD25++ CD8+ T cell %CD8+ T cell || id:ebi-a-GCST90001680	rs117858455	T	C	0.0493	0.2962	0.05979	7.66302e-07	0.000112589	24.5419
CD25++ CD8+ T cell %CD8+ T cell || id:ebi-a-GCST90001680	rs34291145	A	G	0.0318	-0.3753	0.07341	3.37202e-07	0.000119902	26.1362
CD25++ CD8+ T cell %CD8+ T cell || id:ebi-a-GCST90001680	rs61839660	T	C	0.0541	0.2909	0.05673	3.11803e-07	0.000120626	26.2941
CD25++ CD8+ T cell %CD8+ T cell || id:ebi-a-GCST90001680	rs60120845	C	T	0.4836	0.1268	0.02632	1.527e-06	0.000106476	23.2093
CD25++ CD8+ T cell %CD8+ T cell || id:ebi-a-GCST90001680	rs1840899	A	C	0.4589	-0.1314	0.02567	3.23996e-07	0.000120204	26.202
CD25++ CD8+ T cell %CD8+ T cell || id:ebi-a-GCST90001680	rs1713484	G	A	0.6602	-0.1246	0.02714	4.58997e-06	9.66958e-05	21.0772
CD25++ CD8+ T cell %CD8+ T cell || id:ebi-a-GCST90001680	rs12930684	C	G	0.1301	-0.1887	0.03842	9.448e-07	0.000110666	24.1227
CD25++ CD8+ T cell %CD8+ T cell || id:ebi-a-GCST90001680	rs9304487	G	A	0.0106	0.5958	0.1212	9.3261e-07	0.000110862	24.1653
CD25++ CD8+ T cell %CD8+ T cell || id:ebi-a-GCST90001680	rs57406526	T	A	0.012	0.5559	0.1205	4.11699e-06	9.7636e-05	21.2821
CD20 on IgD+ CD38- unswitched memory B cell || id:ebi-a-GCST90001750	rs7598607	G	A	0.0714	0.3217	0.0675	2.031e-06	0.000104204	22.7138
CD20 on IgD+ CD38- unswitched memory B cell || id:ebi-a-GCST90001750	rs2220549	A	G	0.165	-0.223	0.04528	9.1939e-07	0.000111271	24.2545
CD20 on IgD+ CD38- unswitched memory B cell || id:ebi-a-GCST90001750	rs68171708	T	C	0.2982	0.1755	0.03729	2.712e-06	0.000101615	22.1496
CD20 on IgD+ CD38- unswitched memory B cell || id:ebi-a-GCST90001750	rs76078276	C	G	0.1751	0.2051	0.04467	4.71498e-06	9.67143e-05	21.0812
CD20 on IgD+ CD38- unswitched memory B cell || id:ebi-a-GCST90001750	rs140761841	T	C	0.0065	0.9911	0.2025	1.07399e-06	0.000109893	23.9542
CD20 on IgD+ CD38- unswitched memory B cell || id:ebi-a-GCST90001750	rs1545973	G	A	0.3135	0.175	0.03701	2.43002e-06	0.000102571	22.3581
CD20 on IgD+ CD38- unswitched memory B cell || id:ebi-a-GCST90001750	rs11742841	G	A	0.0643	0.3177	0.06851	3.78599e-06	9.86545e-05	21.5042
CD20 on IgD+ CD38- unswitched memory B cell || id:ebi-a-GCST90001750	rs760958	C	T	0.8742	0.264	0.05162	3.49704e-07	0.000119992	26.1558
CD20 on IgD+ CD38- unswitched memory B cell || id:ebi-a-GCST90001750	rs9461562	G	A	0.1021	0.2971	0.06388	3.55599e-06	9.92352e-05	21.6307
CD20 on IgD+ CD38- unswitched memory B cell || id:ebi-a-GCST90001750	rs9469053	G	A	0.1822	0.2335	0.04716	8.05805e-07	0.000112463	24.5145
CD20 on IgD+ CD38- unswitched memory B cell || id:ebi-a-GCST90001750	rs11230344	A	G	0.6097	-0.165	0.03378	1.126e-06	0.000109455	23.8586
CD20 on IgD+ CD38- unswitched memory B cell || id:ebi-a-GCST90001750	rs79741907	C	T	0.0847	0.2845	0.06107	3.422e-06	9.95631e-05	21.7022
CD20 on IgD+ CD38- unswitched memory B cell || id:ebi-a-GCST90001750	rs12898020	G	A	0.5016	0.16	0.03318	1.54501e-06	0.000106678	23.2532
CD20 on IgD+ CD38- unswitched memory B cell || id:ebi-a-GCST90001750	rs7179991	G	A	0.0662	-0.3159	0.0676	3.18999e-06	0.000100183	21.8374
CD20 on IgD+ CD38- unswitched memory B cell || id:ebi-a-GCST90001750	rs76029565	G	A	0.2288	-0.2138	0.04046	1.41801e-07	0.000128098	27.9228
IgD on IgD+ CD38+ B cell || id:ebi-a-GCST90001824	rs200468	G	C	0.3113	-0.179	0.03009	2.91803e-09	0.00016234	35.3881
IgD on IgD+ CD38+ B cell || id:ebi-a-GCST90001824	rs62442539	C	G	0.2802	0.2603	0.0276	6.79516e-21	0.00040793	88.946
IgD on IgD+ CD38+ B cell || id:ebi-a-GCST90001824	rs2018404	T	C	0.1325	-0.2711	0.03734	4.68598e-13	0.00024179	52.7116
IgD on IgD+ CD38+ B cell || id:ebi-a-GCST90001824	rs709589	T	C	0.4557	-0.7004	0.0293	2.04644e-117	0.00261489	571.417
IgD on IgD+ CD38+ B cell || id:ebi-a-GCST90001824	rs2338377	A	G	0.0747	0.3485	0.06024	7.86502e-09	0.000153533	33.4681
IgD on IgD+ CD38+ B cell || id:ebi-a-GCST90001824	rs28669075	T	C	0.4074	-0.1665	0.02485	2.44006e-11	0.00020593	44.8923
CD3 on Natural Killer T || id:ebi-a-GCST90001848	rs59533906	T	A	0.0029	1.197	0.2547	2.73899e-06	0.000101326	22.0865
CD3 on Natural Killer T || id:ebi-a-GCST90001848	rs13009946	G	T	0.5288	-0.1342	0.02637	3.79901e-07	0.000118814	25.8989
CD3 on Natural Killer T || id:ebi-a-GCST90001848	rs79439047	A	G	0.2374	-0.1456	0.03122	3.24198e-06	9.97808e-05	21.7497
CD3 on Natural Killer T || id:ebi-a-GCST90001848	rs6928357	A	C	0.0805	0.2289	0.0486	2.58101e-06	0.000101767	22.1827
CD3 on Natural Killer T || id:ebi-a-GCST90001848	rs117913408	G	A	0.0321	0.4285	0.07737	3.30598e-08	0.000140711	30.6727
CD3 on Natural Killer T || id:ebi-a-GCST90001848	rs79086781	T	C	0.0387	0.4289	0.06851	4.35602e-10	0.000179787	39.1922
CD3 on Natural Killer T || id:ebi-a-GCST90001848	rs73429561	C	A	0.0408	0.308	0.0671	4.60405e-06	9.66602e-05	21.0694
CD3 on Natural Killer T || id:ebi-a-GCST90001848	rs489642	T	G	0.4054	-0.122	0.02649	4.314e-06	9.73076e-05	21.2105
CD3 on Natural Killer T || id:ebi-a-GCST90001848	rs59727684	T	C	0.0035	-1.067	0.2238	1.923e-06	0.000104279	22.7303
CD3 on Natural Killer T || id:ebi-a-GCST90001848	rs61572747	G	A	0.4332	0.1335	0.02656	5.24602e-07	0.000115902	25.264
CD3 on Natural Killer T || id:ebi-a-GCST90001848	rs13345102	T	C	0.2067	0.1706	0.03205	1.10301e-07	0.000129981	28.3334
CD45 on granulocyte || id:ebi-a-GCST90001913	rs708772	C	T	0.5032	0.1248	0.02668	3.00802e-06	0.00010038	21.8803
CD45 on granulocyte || id:ebi-a-GCST90001913	rs2070901	T	G	0.2834	0.173	0.02971	6.37001e-09	0.000155544	33.9065
CD45 on granulocyte || id:ebi-a-GCST90001913	rs76564275	T	G	0.0794	-0.2401	0.05003	1.65901e-06	0.00010566	23.0313
CD45 on granulocyte || id:ebi-a-GCST90001913	rs12120358	T	A	0.2243	-0.1561	0.03232	1.43599e-06	0.000107016	23.327
CD45 on granulocyte || id:ebi-a-GCST90001913	rs79009131	C	T	0.1676	-0.1655	0.03583	3.98703e-06	9.78798e-05	21.3353
CD45 on granulocyte || id:ebi-a-GCST90001913	rs76530868	A	C	0.157	-0.1977	0.0402	9.19899e-07	0.000110955	24.1856
CD45 on granulocyte || id:ebi-a-GCST90001913	rs77547877	G	A	0.0132	-0.5433	0.1182	4.469e-06	9.69249e-05	21.1271
CD45 on granulocyte || id:ebi-a-GCST90001913	rs12364299	T	A	0.0782	-0.2407	0.05061	2.064e-06	0.000103769	22.6191
CD45 on granulocyte || id:ebi-a-GCST90001913	rs11084094	C	T	0.4807	0.141	0.02663	1.276e-07	0.00012861	28.0344
CD45 on granulocyte || id:ebi-a-GCST90001913	rs138030758	T	C	0.0064	0.7724	0.1663	3.54397e-06	9.8967e-05	21.5723
CD33 on CD33dim HLA DR+ CD11b+ || id:ebi-a-GCST90001948	rs1801274	G	A	0.3298	-0.2575	0.0387	3.92464e-11	0.000203085	44.2719
CD33 on CD33dim HLA DR+ CD11b+ || id:ebi-a-GCST90001948	rs62114147	T	C	0.5508	0.2936	0.03571	4.03738e-16	0.000310049	67.5972
CD33 on CD33dim HLA DR+ CD11b+ || id:ebi-a-GCST90001948	rs7351079	G	A	0.271	-0.3895	0.04	8.18465e-22	0.00043485	94.818
CD33 on CD33dim HLA DR+ CD11b+ || id:ebi-a-GCST90001948	rs58483275	T	C	0.0704	0.4941	0.07133	6.18159e-12	0.000220101	47.9823
CD33 on CD33dim HLA DR+ CD11b+ || id:ebi-a-GCST90001948	rs4801891	C	T	0.5628	-0.2225	0.03595	7.66196e-10	0.000175719	38.3052
CD33 on CD33dim HLA DR+ CD11b+ || id:ebi-a-GCST90001948	rs3865444	A	C	0.2122	-1.139	0.03358	2.38232e-191	0.00525089	1150.49
CD33 on CD33dim HLA DR+ CD11b+ || id:ebi-a-GCST90001948	rs11882720	G	T	0.0726	-0.4484	0.06841	7.42506e-11	0.000197079	42.9624
CD45 on CD33- HLA DR- || id:ebi-a-GCST90002045	rs10919544	C	T	0.552	0.238	0.03646	8.83894e-11	0.000195465	42.6105
CD45 on CD33- HLA DR- || id:ebi-a-GCST90002045	rs112370962	C	T	0.0116	-0.8187	0.1725	2.26798e-06	0.000103338	22.5251
CD45 on CD33- HLA DR- || id:ebi-a-GCST90002045	rs138593127	C	T	0.0318	0.4898	0.1042	2.78901e-06	0.000101366	22.0952
CD45 on CD33- HLA DR- || id:ebi-a-GCST90002045	rs12614599	A	G	0.3428	0.2608	0.03665	1.67919e-12	0.000232273	50.6364
CD45 on CD33- HLA DR- || id:ebi-a-GCST90002045	rs144954155	T	C	0.0431	-0.4271	0.09032	2.45002e-06	0.000102584	22.3608
CD45 on CD33- HLA DR- || id:ebi-a-GCST90002045	rs139602776	C	T	0.0119	0.7852	0.166	2.434e-06	0.000102644	22.3738
CD45 on CD33- HLA DR- || id:ebi-a-GCST90002045	rs114152229	A	G	0.0086	0.958	0.204	2.86497e-06	0.000101172	22.053
CD45 on CD33- HLA DR- || id:ebi-a-GCST90002045	rs2358778	A	G	0.9654	-0.4587	0.09798	3.08496e-06	0.000100548	21.9169
CD45 on CD33- HLA DR- || id:ebi-a-GCST90002045	rs4386182	C	T	0.5706	0.1697	0.03608	2.75702e-06	0.000101489	22.1221
HLA DR on B cell || id:ebi-a-GCST90002116	rs111983490	A	G	0.2111	-0.3007	0.03814	4.36315e-15	0.000285112	62.1586
HLA DR on B cell || id:ebi-a-GCST90002116	rs74405933	A	G	0.0729	-0.7731	0.05178	1.0639e-48	0.00102173	222.917
HLA DR on B cell || id:ebi-a-GCST90002116	rs147210938	A	G	0.0332	-0.4296	0.07489	1.06299e-08	0.000150955	32.9061
HLA DR on B cell || id:ebi-a-GCST90002116	rs9271768	G	A	0.4355	0.4094	0.03232	6.86752e-36	0.000735642	160.453
HLA DR on B cell || id:ebi-a-GCST90002116	rs143305120	C	T	0.0359	-0.3957	0.07188	4.00904e-08	0.000139024	30.3048
HLA DR on B cell || id:ebi-a-GCST90002116	rs3869145	A	G	0.0817	-0.3894	0.0561	4.73151e-12	0.000221006	48.1795
HLA DR on B cell || id:ebi-a-GCST90002116	rs9270599	A	G	0.635	0.5573	0.03189	3.05492e-65	0.00139925	305.397
HLA DR on B cell || id:ebi-a-GCST90002116	rs7192768	C	T	0.8124	-0.4789	0.03416	2.47002e-43	0.00090094	196.54
HLA DR on B cell || id:ebi-a-GCST90002116	rs2286975	A	G	0.3234	0.1738	0.02982	6.17903e-09	0.00015583	33.9688

## Sheet: TableS6
Supplementary Table S6. Characteristics of the participants with OSA in the After Matching and of the complete data within the After Matching.
Characteristics	After Matching			Complete data within the After Matching
	non-OSA (N=2592)	OSA (N=2592)	P-value	non-OSA (N=2205)	OSA (N=2233)	P-value
WBC (10^9/L)	7.38 (3.08)	7.78 (8.09)	0.02	7.33(3.21)	7.80(8.68)	0.017
Lym (10^9/L)	2.23 (2.35)	2.38 (7.11)	0.306	2.22(2.53)	2.41(7.65)	0.275
Mono (10^9/L)	0.58 (0.20)	0.60 (0.21)	0.03	0.58(0.20)	0.60(0.22)	0.017
Nsg (10^9/L)	4.31 (1.64)	4.53 (1.87)	<0.001	4.27(1.62)	4.53(1.91)	<0.001
Eos (10^9/L)	0.22 (0.17)	0.22 (0.18)	0.701	0.21(0.16)	0.22(0.18)	0.162
Baso (10^9/L)	0.05 (0.06)	0.06 (0.07)	0.001	0.05(0.05)	0.06(0.07)	<0.001
RBC (10^12/L)	4.76 (0.51)	4.75 (0.53)	0.709	4.75(0.50)	4.74(0.52)	0.943
HGB (g/dL)	14.2 (1.58)	14.2 (1.59)	0.246	14.1(1.55）	14.2（1.56）	0.093
HCT (%)	42.0 (4.28)	42.2 (4.38)	0.303	41.9(4.21)	42.1(4.29)	0.129
MCV (fL)	88.6 (6.13)	89.0 (6.02)	0.029	88.6(6.13)	89.1(6.06)	0.013
MCH (pg)	29.9 (2.56)	30.0 (2.43)	0.055	29.8(2.57)	30.0(2.44)	0.028
MCHC (g/dL)	33.7 (1.06)	33.7 (1.05)	0.447	33.6(1.05)	33.7(1.03)	0.344
RDW (%)	13.6 (1.46)	13.5 (1.36)	0.211	13.6(1.43)	13.6(1.35)	0.068
PLT (10^9/L)	252 (70.1)	256 (70.1)	0.034	248(68.8)	253(68.8)	0.012
MPV (fL)	8.16 (0.90)	8.16 (0.91)	0.94	8.18(0.91)	8.17(0.90)	0.882
NLR (%)	2.18 (1.12)	2.23 (1.16)	0.091	2.18(1.13)	2.23(1.18)	0.219
SII	548 (332)	572 (345)	0.013	542(328)	564(343)	0.028

## Sheet: TableS7
Supplementary Table S7. Forward MR analysis results from genetically predicted sleep apnoea on circlating immune cells.
Note: Causal effects estimated using six two-sample MR methods (IVW, MR-Egger, weighted median, MR-PRESSO, simple model and weighted mode). Nominal significant estimate is defined as IVW/ WM-derived P < 0.05.
Exposurer (Sleep apnoea)	Outcome (Negative moods)	Methods	nsnp	Estimate (β)	SE	P value	Cochran’s Q-derived P value	MR Egger intercept-derived P value
Sleep apnoea	Eosinophil percentage of white cells || id:ebi-a-GCST004600	MR Egger	5	-0.0171008	0.119669	0.895427
Sleep apnoea	Eosinophil percentage of white cells || id:ebi-a-GCST004600	Weighted median	5	-0.0522153	0.0284308	0.0662726
Sleep apnoea	Eosinophil percentage of white cells || id:ebi-a-GCST004600	Inverse variance weighted	5	-0.0560503	0.0225913	0.0130994	0.642174	0.762118
Sleep apnoea	Eosinophil percentage of white cells || id:ebi-a-GCST004600	Simple mode	5	-0.0580746	0.0424069	0.242705
Sleep apnoea	Eosinophil percentage of white cells || id:ebi-a-GCST004600	Weighted mode	5	-0.0319615	0.0350462	0.41337
Sleep apnoea	Eosinophil percentage of white cells || id:ebi-a-GCST004600	MR PRESSO	5	-0.0560503	0.0179091	0.0351949
Sleep apnoea	White blood cell count || id:ebi-a-GCST004610	MR Egger	5	0.127971	0.120445	0.365965
Sleep apnoea	White blood cell count || id:ebi-a-GCST004610	Weighted median	5	0.0502231	0.0283356	0.076322
Sleep apnoea	White blood cell count || id:ebi-a-GCST004610	Inverse variance weighted	5	0.0470393	0.0227373	0.0385631	0.882698	0.542942
Sleep apnoea	White blood cell count || id:ebi-a-GCST004610	Simple mode	5	0.0629719	0.0385963	0.178109
Sleep apnoea	White blood cell count || id:ebi-a-GCST004610	Weighted mode	5	0.0670434	0.0344176	0.123248
Sleep apnoea	White blood cell count || id:ebi-a-GCST004610	MR PRESSO	5	0.0470393	0.0123072	0.0187447
Sleep apnoea	Sum neutrophil eosinophil counts || id:ebi-a-GCST004613	MR Egger	5	0.168992	0.120439	0.255167
Sleep apnoea	Sum neutrophil eosinophil counts || id:ebi-a-GCST004613	Weighted median	5	0.072539	0.0282668	0.0102812
Sleep apnoea	Sum neutrophil eosinophil counts || id:ebi-a-GCST004613	Inverse variance weighted	5	0.0582299	0.0227318	0.0104188	0.70772	0.418109
Sleep apnoea	Sum neutrophil eosinophil counts || id:ebi-a-GCST004613	Simple mode	5	0.0827367	0.0384797	0.0979664
Sleep apnoea	Sum neutrophil eosinophil counts || id:ebi-a-GCST004613	Weighted mode	5	0.0808575	0.0385773	0.104124
Sleep apnoea	Sum neutrophil eosinophil counts || id:ebi-a-GCST004613	MR PRESSO	5	0.0582299	0.0166756	0.0250793
Sleep apnoea	Granulocyte count || id:ebi-a-GCST004614	MR Egger	5	0.173108	0.120621	0.246743
Sleep apnoea	Granulocyte count || id:ebi-a-GCST004614	Weighted median	5	0.0767016	0.0291644	0.00853925
Sleep apnoea	Granulocyte count || id:ebi-a-GCST004614	Inverse variance weighted	5	0.0566588	0.0227702	0.0128361	0.68088	0.398055
Sleep apnoea	Granulocyte count || id:ebi-a-GCST004614	Simple mode	5	0.0868628	0.0407327	0.0999258
Sleep apnoea	Granulocyte count || id:ebi-a-GCST004614	Weighted mode	5	0.0848969	0.0400652	0.10146
Sleep apnoea	Granulocyte count || id:ebi-a-GCST004614	MR PRESSO	5	0.0566588	0.0172641	0.0304466
Sleep apnoea	Eosinophil percentage of granulocytes || id:ebi-a-GCST004617	MR Egger	5	-0.0361817	0.120187	0.783039
Sleep apnoea	Eosinophil percentage of granulocytes || id:ebi-a-GCST004617	Weighted median	5	-0.0536791	0.0286773	0.0612298
Sleep apnoea	Eosinophil percentage of granulocytes || id:ebi-a-GCST004617	Inverse variance weighted	5	-0.0568271	0.0226848	0.0122426	0.685803	0.87228
Sleep apnoea	Eosinophil percentage of granulocytes || id:ebi-a-GCST004617	Simple mode	5	-0.0521093	0.0416843	0.279409
Sleep apnoea	Eosinophil percentage of granulocytes || id:ebi-a-GCST004617	Weighted mode	5	-0.0349638	0.0357629	0.383602
Sleep apnoea	Eosinophil percentage of granulocytes || id:ebi-a-GCST004617	MR PRESSO	5	-0.0568271	0.017098	0.0292796
Sleep apnoea	Sum basophil neutrophil counts || id:ebi-a-GCST004620	MR Egger	5	0.187838	0.120561	0.217106
Sleep apnoea	Sum basophil neutrophil counts || id:ebi-a-GCST004620	Weighted median	5	0.0768414	0.0287437	0.00751025
Sleep apnoea	Sum basophil neutrophil counts || id:ebi-a-GCST004620	Inverse variance weighted	5	0.0613161	0.0227549	0.0070465	0.71476	0.363578
Sleep apnoea	Sum basophil neutrophil counts || id:ebi-a-GCST004620	Simple mode	5	0.0814797	0.0402097	0.112678
Sleep apnoea	Sum basophil neutrophil counts || id:ebi-a-GCST004620	Weighted mode	5	0.0777515	0.0371896	0.10475
Sleep apnoea	Sum basophil neutrophil counts || id:ebi-a-GCST004620	MR PRESSO	5	0.0613161	0.0165432	0.0207186
Sleep apnoea	Neutrophil percentage of granulocytes || id:ebi-a-GCST004623	MR Egger	5	0.0724824	0.120221	0.589099
Sleep apnoea	Neutrophil percentage of granulocytes || id:ebi-a-GCST004623	Weighted median	5	0.0483671	0.0285959	0.0907597
Sleep apnoea	Neutrophil percentage of granulocytes || id:ebi-a-GCST004623	Inverse variance weighted	5	0.059279	0.0226869	0.00897714	0.692677	0.918017
Sleep apnoea	Neutrophil percentage of granulocytes || id:ebi-a-GCST004623	Simple mode	5	0.0450426	0.0361669	0.280953
Sleep apnoea	Neutrophil percentage of granulocytes || id:ebi-a-GCST004623	Weighted mode	5	0.038424	0.0330817	0.310029
Sleep apnoea	Neutrophil percentage of granulocytes || id:ebi-a-GCST004623	MR PRESSO	5	0.059279	0.0169573	0.0249915
Sleep apnoea	Myeloid white cell count || id:ebi-a-GCST004626	MR Egger	5	0.161725	0.120929	0.27346
Sleep apnoea	Myeloid white cell count || id:ebi-a-GCST004626	Weighted median	5	0.0617254	0.0290678	0.0337122
Sleep apnoea	Myeloid white cell count || id:ebi-a-GCST004626	Inverse variance weighted	5	0.06128	0.0228281	0.00726571	0.832946	0.459778
Sleep apnoea	Myeloid white cell count || id:ebi-a-GCST004626	Simple mode	5	0.0857664	0.0376897	0.0851999
Sleep apnoea	Myeloid white cell count || id:ebi-a-GCST004626	Weighted mode	5	0.0850905	0.0351859	0.0728961
Sleep apnoea	Myeloid white cell count || id:ebi-a-GCST004626	MR PRESSO	5	0.06128	0.0138119	0.0113625
Sleep apnoea	Neutrophil count || id:ebi-a-GCST004629	MR Egger	5	0.18562	0.120364	0.220704
Sleep apnoea	Neutrophil count || id:ebi-a-GCST004629	Weighted median	5	0.074574	0.0285763	0.00906362
Sleep apnoea	Neutrophil count || id:ebi-a-GCST004629	Inverse variance weighted	5	0.0635226	0.0227137	0.00516321	0.759158	0.377595
Sleep apnoea	Neutrophil count || id:ebi-a-GCST004629	Simple mode	5	0.0704055	0.0382933	0.139828
Sleep apnoea	Neutrophil count || id:ebi-a-GCST004629	Weighted mode	5	0.0750865	0.0342933	0.0937404
Sleep apnoea	Neutrophil count || id:ebi-a-GCST004629	MR PRESSO	5	0.0635226	0.0155414	0.0150082
Sleep apnoea	Lymphocyte percentage of white cells || id:ebi-a-GCST004632	MR Egger	5	-0.125595	0.119708	0.371162
Sleep apnoea	Lymphocyte percentage of white cells || id:ebi-a-GCST004632	Weighted median	5	-0.0522456	0.0265628	0.0491978
Sleep apnoea	Lymphocyte percentage of white cells || id:ebi-a-GCST004632	Inverse variance weighted	5	-0.0563314	0.0225818	0.0126117	0.967758	0.597164
Sleep apnoea	Lymphocyte percentage of white cells || id:ebi-a-GCST004632	Simple mode	5	-0.0420043	0.0343073	0.287996
Sleep apnoea	Lymphocyte percentage of white cells || id:ebi-a-GCST004632	Weighted mode	5	-0.0434131	0.02999	0.221294
Sleep apnoea	Lymphocyte percentage of white cells || id:ebi-a-GCST004632	MR PRESSO	5	-0.0563314	0.00842398	0.00260071
Sleep apnoea	Neutrophil percentage of white cells || id:ebi-a-GCST004633	MR Egger	5	0.174116	0.119893	0.24236
Sleep apnoea	Neutrophil percentage of white cells || id:ebi-a-GCST004633	Weighted median	5	0.0512368	0.0269799	0.057555
Sleep apnoea	Neutrophil percentage of white cells || id:ebi-a-GCST004633	Inverse variance weighted	5	0.0598354	0.0226207	0.00816509	0.731753	0.40333
Sleep apnoea	Neutrophil percentage of white cells || id:ebi-a-GCST004633	Simple mode	5	0.0499342	0.0342237	0.218314
Sleep apnoea	Neutrophil percentage of white cells || id:ebi-a-GCST004633	Weighted mode	5	0.0560679	0.0322527	0.157132
Sleep apnoea	Neutrophil percentage of white cells || id:ebi-a-GCST004633	MR PRESSO	5	0.0598354	0.0160821	0.0204633
Sleep apnoea	Terminally Differentiated CD4-CD8- T cell Absolute Count || id:ebi-a-GCST90001572	MR Egger	5	-1.70772	0.929901	0.163614
Sleep apnoea	Terminally Differentiated CD4-CD8- T cell Absolute Count || id:ebi-a-GCST90001572	Weighted median	5	-0.391558	0.196192	0.0459571
Sleep apnoea	Terminally Differentiated CD4-CD8- T cell Absolute Count || id:ebi-a-GCST90001572	Inverse variance weighted	5	-0.331687	0.160774	0.0391065	0.585902	0.230011
Sleep apnoea	Terminally Differentiated CD4-CD8- T cell Absolute Count || id:ebi-a-GCST90001572	MR-PRESSO	5	-0.331687	0.135338	0.0703842
Sleep apnoea	Terminally Differentiated CD4-CD8- T cell %T cell || id:ebi-a-GCST90001574	MR Egger	5	-1.72558	0.939495	0.163572
Sleep apnoea	Terminally Differentiated CD4-CD8- T cell %T cell || id:ebi-a-GCST90001574	Weighted median	5	-0.45126	0.195947	0.0212803
Sleep apnoea	Terminally Differentiated CD4-CD8- T cell %T cell || id:ebi-a-GCST90001574	Inverse variance weighted	5	-0.350107	0.162293	0.0309855	0.691426	0.233873
Sleep apnoea	Terminally Differentiated CD4-CD8- T cell %T cell || id:ebi-a-GCST90001574	Simple mode	5	-0.432508	0.268054	0.181932
Sleep apnoea	Terminally Differentiated CD4-CD8- T cell %T cell || id:ebi-a-GCST90001574	Weighted mode	5	-0.427994	0.23528	0.143029
Sleep apnoea	Terminally Differentiated CD4-CD8- T cell %T cell || id:ebi-a-GCST90001574	MR-PRESSO	5	-0.350107	0.121491	0.0449341
Sleep apnoea	CD25++ CD8+ T cell %CD8+ T cell || id:ebi-a-GCST90001680	MR Egger	5	-0.817611	1.08075	0.504324
Sleep apnoea	CD25++ CD8+ T cell %CD8+ T cell || id:ebi-a-GCST90001680	Weighted median	5	-0.512661	0.20378	0.0118777
Sleep apnoea	CD25++ CD8+ T cell %CD8+ T cell || id:ebi-a-GCST90001680	Inverse variance weighted	5	-0.35123	0.166226	0.0346033	0.394436	0.690955
Sleep apnoea	CD25++ CD8+ T cell %CD8+ T cell || id:ebi-a-GCST90001680	Simple mode	5	-0.432818	0.290722	0.210779
Sleep apnoea	CD25++ CD8+ T cell %CD8+ T cell || id:ebi-a-GCST90001680	Weighted mode	5	-0.497918	0.292752	0.164197
Sleep apnoea	CD25++ CD8+ T cell %CD8+ T cell || id:ebi-a-GCST90001680	MR-PRESSO	5	-0.35123	0.166226	0.102148
Sleep apnoea	IgD on IgD+ CD38+ B cell || id:ebi-a-GCST90001824	MR Egger	5	1.03862	0.921319	0.341629
Sleep apnoea	IgD on IgD+ CD38+ B cell || id:ebi-a-GCST90001824	Weighted median	5	0.366894	0.188306	0.0513681
Sleep apnoea	IgD on IgD+ CD38+ B cell || id:ebi-a-GCST90001824	Inverse variance weighted	5	0.359049	0.154742	0.0203241	0.66065	0.291534
Sleep apnoea	IgD on IgD+ CD38+ B cell || id:ebi-a-GCST90001824	Simple mode	5	0.500738	0.251368	0.117175
Sleep apnoea	IgD on IgD+ CD38+ B cell || id:ebi-a-GCST90001824	Weighted mode	5	0.371625	0.206274	0.145965
Sleep apnoea	IgD on IgD+ CD38+ B cell || id:ebi-a-GCST90001824	MR-PRESSO	5	0.359049	0.1004	0.0232466
Sleep apnoea	CD3 on Natural Killer T || id:ebi-a-GCST90001848	MR Egger	5	-0.933436	0.967668	0.40589
Sleep apnoea	CD3 on Natural Killer T || id:ebi-a-GCST90001848	Weighted median	5	-0.366586	0.200143	0.067007
Sleep apnoea	CD3 on Natural Killer T || id:ebi-a-GCST90001848	Inverse variance weighted	5	-0.465267	0.165398	0.00490805	0.573419	0.657077
Sleep apnoea	CD3 on Natural Killer T || id:ebi-a-GCST90001848	Simple mode	5	-0.395902	0.265422	0.210076
Sleep apnoea	CD3 on Natural Killer T || id:ebi-a-GCST90001848	Weighted mode	5	-0.354651	0.2136	0.172181
Sleep apnoea	CD3 on Natural Killer T || id:ebi-a-GCST90001848	MR-PRESSO	5	-0.465267	0.141014	0.0299493
Sleep apnoea	CD45 on granulocyte || id:ebi-a-GCST90001913	MR Egger	5	0.546897	0.978207	0.615128
Sleep apnoea	CD45 on granulocyte || id:ebi-a-GCST90001913	Weighted median	5	0.2902	0.201408	0.149625
Sleep apnoea	CD45 on granulocyte || id:ebi-a-GCST90001913	Inverse variance weighted	5	0.358867	0.167159	0.0318046	0.682413	0.857788
Sleep apnoea	CD45 on granulocyte || id:ebi-a-GCST90001913	Simple mode	5	0.340864	0.276602	0.28531
Sleep apnoea	CD45 on granulocyte || id:ebi-a-GCST90001913	Weighted mode	5	0.265467	0.218373	0.290955
Sleep apnoea	CD45 on granulocyte || id:ebi-a-GCST90001913	MR-PRESSO	5	0.358867	0.126506	0.0470215
Sleep apnoea	HLA DR on B cell || id:ebi-a-GCST90002116	MR Egger	5	-0.211763	1.65704	0.906396
Sleep apnoea	HLA DR on B cell || id:ebi-a-GCST90002116	Weighted median	5	-0.241829	0.242337	0.318327
Sleep apnoea	HLA DR on B cell || id:ebi-a-GCST90002116	Inverse variance weighted	5	-0.504919	0.246765	0.0407412	0.0719162	0.86894
Sleep apnoea	HLA DR on B cell || id:ebi-a-GCST90002116	Simple mode	5	-0.595498	0.29456	0.113284
Sleep apnoea	HLA DR on B cell || id:ebi-a-GCST90002116	Weighted mode	5	-0.359754	0.210831	0.163134
Sleep apnoea	HLA DR on B cell || id:ebi-a-GCST90002116	MR-PRESSO	5	-0.504919	0.246765	0.11017
Sleep apnoea	CD33 on CD33dim HLA DR+ CD11b+ || id:ebi-a-GCST90001948	MR Egger	5	-2.79849	1.33179	0.12641
Sleep apnoea	CD33 on CD33dim HLA DR+ CD11b+ || id:ebi-a-GCST90001948	Weighted median	5	-0.537252	0.276773	0.0522422
Sleep apnoea	CD33 on CD33dim HLA DR+ CD11b+ || id:ebi-a-GCST90001948	Inverse variance weighted	5	-0.477872	0.227804	0.0359287	0.491985	0.175124
Sleep apnoea	CD33 on CD33dim HLA DR+ CD11b+ || id:ebi-a-GCST90001948	Simple mode	5	-0.628401	0.37868	0.172363
Sleep apnoea	CD33 on CD33dim HLA DR+ CD11b+ || id:ebi-a-GCST90001948	Weighted mode	5	-0.560723	0.300688	0.135644
Sleep apnoea	CD33 on CD33dim HLA DR+ CD11b+ || id:ebi-a-GCST90001948	MR-PRESSO	5	-0.477872	0.210276	0.085482
Sleep apnoea	CD45 on CD33- HLA DR- || id:ebi-a-GCST90002045	MR Egger	5	-0.092761	1.48763	0.954202
Sleep apnoea	CD45 on CD33- HLA DR- || id:ebi-a-GCST90002045	Weighted median	5	-0.45234	0.285832	0.113528
Sleep apnoea	CD45 on CD33- HLA DR- || id:ebi-a-GCST90002045	Inverse variance weighted	5	-0.534846	0.228317	0.0191521	0.42972	0.78265
Sleep apnoea	CD45 on CD33- HLA DR- || id:ebi-a-GCST90002045	Simple mode	5	-0.41565	0.379857	0.335327
Sleep apnoea	CD45 on CD33- HLA DR- || id:ebi-a-GCST90002045	Weighted mode	5	-0.387179	0.350353	0.331109
Sleep apnoea	CD45 on CD33- HLA DR- || id:ebi-a-GCST90002045	MR-PRESSO	5	-0.534846	0.223368	0.0748041
Sleep apnoea	CD20 on IgD+ CD38- unswitched memory B cell || id:ebi-a-GCST90001750	MR Egger	5	2.03793	1.2754	0.208359
Sleep apnoea	CD20 on IgD+ CD38- unswitched memory B cell || id:ebi-a-GCST90001750	Weighted median	5	0.401841	0.27217	0.139828
Sleep apnoea	CD20 on IgD+ CD38- unswitched memory B cell || id:ebi-a-GCST90001750	Inverse variance weighted	5	0.431639	0.209619	0.0394783	0.66065	0.291534
Sleep apnoea	CD20 on IgD+ CD38- unswitched memory B cell || id:ebi-a-GCST90001750	Simple mode	5	0.296257	0.304852	0.386177
Sleep apnoea	CD20 on IgD+ CD38- unswitched memory B cell || id:ebi-a-GCST90001750	Weighted mode	5	0.338329	0.315682	0.344195
Sleep apnoea	CD20 on IgD+ CD38- unswitched memory B cell || id:ebi-a-GCST90001750	MR-PRESSO	5	0.431639	0.16274	0.0568433

## Sheet: TableS8
Supplementary Table S8. Reverse MR analysis results.
Note: All statistical tests were two-sided. Nominal significant estimate is defined as IVW-derived P < 0.05.
Exposure	Outcome	Method	nsnp	Estimate (β)	low OR	high OR	pval	Cochran’s Q-derived P value	MR Egger intercept-derived P value
Eosinophil percentage of white cells || id:ebi-a-GCST004600	Sleep apnoea	MR Egger	138	1.00058	0.861642	1.16192	0.993959
Eosinophil percentage of white cells || id:ebi-a-GCST004600	Sleep apnoea	Weighted median	138	1.04575	0.945413	1.15673	0.384718
Eosinophil percentage of white cells || id:ebi-a-GCST004600	Sleep apnoea	Inverse variance weighted	138	1.05711	0.991862	1.12665	0.0875225	0.0703149	0.426982
Eosinophil percentage of white cells || id:ebi-a-GCST004600	Sleep apnoea	Simple mode	138	1.01806	0.776303	1.3351	0.897239
Eosinophil percentage of white cells || id:ebi-a-GCST004600	Sleep apnoea	Weighted mode	138	1.06109	0.869538	1.29484	0.56033
White blood cell count || id:ebi-a-GCST004610	Sleep apnoea	MR Egger	148	0.892376	0.759897	1.04795	0.167019
White blood cell count || id:ebi-a-GCST004610	Sleep apnoea	Weighted median	148	0.949884	0.853554	1.05708	0.345972
White blood cell count || id:ebi-a-GCST004610	Sleep apnoea	Inverse variance weighted	148	0.927037	0.864797	0.993756	0.0526275	0.00925	0.606814
White blood cell count || id:ebi-a-GCST004610	Sleep apnoea	Simple mode	148	1.01547	0.789422	1.30626	0.905021
White blood cell count || id:ebi-a-GCST004610	Sleep apnoea	Weighted mode	148	0.973062	0.837382	1.13073	0.722032
Sum neutrophil eosinophil counts || id:ebi-a-GCST004613	Sleep apnoea	MR Egger	122	0.956834	0.822401	1.11324	0.568904
Sum neutrophil eosinophil counts || id:ebi-a-GCST004613	Sleep apnoea	Weighted median	122	0.957114	0.849287	1.07863	0.472272
Sum neutrophil eosinophil counts || id:ebi-a-GCST004613	Sleep apnoea	Inverse variance weighted	122	0.944332	0.882141	1.01091	0.0993768	0.160031	0.057
Sum neutrophil eosinophil counts || id:ebi-a-GCST004613	Sleep apnoea	Simple mode	122	0.947838	0.716714	1.25349	0.707826
Sum neutrophil eosinophil counts || id:ebi-a-GCST004613	Sleep apnoea	Weighted mode	122	1.02094	0.879947	1.18452	0.785081
Granulocyte count || id:ebi-a-GCST004614	Sleep apnoea	MR Egger	127	0.960183	0.823672	1.11932	0.604457
Granulocyte count || id:ebi-a-GCST004614	Sleep apnoea	Weighted median	127	0.964164	0.854404	1.08802	0.553957
Granulocyte count || id:ebi-a-GCST004614	Sleep apnoea	Inverse variance weighted	127	0.949397	0.885779	1.01759	0.142272	0.0735412	0.871532
Granulocyte count || id:ebi-a-GCST004614	Sleep apnoea	Simple mode	127	1.0693	0.819576	1.3951	0.622344
Granulocyte count || id:ebi-a-GCST004614	Sleep apnoea	Weighted mode	127	1.03189	0.885085	1.20305	0.689142
Eosinophil percentage of granulocytes || id:ebi-a-GCST004617	Sleep apnoea	MR Egger	136	1.00898	0.867054	1.17415	0.908112
Eosinophil percentage of granulocytes || id:ebi-a-GCST004617	Sleep apnoea	Weighted median	136	1.0191	0.923352	1.12478	0.706989
Eosinophil percentage of granulocytes || id:ebi-a-GCST004617	Sleep apnoea	Inverse variance weighted	136	1.04958	0.983715	1.11986	0.143341	0.109476	0.573353
Eosinophil percentage of granulocytes || id:ebi-a-GCST004617	Sleep apnoea	Simple mode	136	1.0034	0.752142	1.3386	0.981608
Eosinophil percentage of granulocytes || id:ebi-a-GCST004617	Sleep apnoea	Weighted mode	136	1.08361	0.882051	1.33124	0.445758
Sum basophil neutrophil counts || id:ebi-a-GCST004620	Sleep apnoea	MR Egger	121	0.928603	0.800076	1.07778	0.331752
Sum basophil neutrophil counts || id:ebi-a-GCST004620	Sleep apnoea	Weighted median	121	0.962859	0.846367	1.09538	0.565112
Sum basophil neutrophil counts || id:ebi-a-GCST004620	Sleep apnoea	Inverse variance weighted	121	0.942429	0.879256	1.01014	0.0939435	0.129448	0.826256
Sum basophil neutrophil counts || id:ebi-a-GCST004620	Sleep apnoea	Simple mode	121	1.01707	0.762181	1.35721	0.908634
Sum basophil neutrophil counts || id:ebi-a-GCST004620	Sleep apnoea	Weighted mode	121	1.02421	0.874672	1.19932	0.766917
Neutrophil percentage of granulocytes || id:ebi-a-GCST004623	Sleep apnoea	MR Egger	130	0.934691	0.804761	1.0856	0.378106
Neutrophil percentage of granulocytes || id:ebi-a-GCST004623	Sleep apnoea	Weighted median	130	0.927476	0.837864	1.02667	0.146434
Neutrophil percentage of granulocytes || id:ebi-a-GCST004623	Sleep apnoea	Inverse variance weighted	130	0.942766	0.882902	1.00669	0.0782704	0.175194	0.900361
Neutrophil percentage of granulocytes || id:ebi-a-GCST004623	Sleep apnoea	Simple mode	130	0.967592	0.747089	1.25318	0.803236
Neutrophil percentage of granulocytes || id:ebi-a-GCST004623	Sleep apnoea	Weighted mode	130	0.865616	0.718231	1.04325	0.132112
Myeloid white cell count || id:ebi-a-GCST004626	Sleep apnoea	MR Egger	127	0.961703	0.828208	1.11672	0.60945
Myeloid white cell count || id:ebi-a-GCST004626	Sleep apnoea	Weighted median	127	0.953949	0.848633	1.07234	0.429591
Myeloid white cell count || id:ebi-a-GCST004626	Sleep apnoea	Inverse variance weighted	127	0.925226	0.865274	0.989331	0.0529771	0.125899	0.571229
Myeloid white cell count || id:ebi-a-GCST004626	Sleep apnoea	Simple mode	127	1.00701	0.781083	1.2983	0.957085
Myeloid white cell count || id:ebi-a-GCST004626	Sleep apnoea	Weighted mode	127	1.00701	0.866299	1.17058	0.927626
Neutrophil count || id:ebi-a-GCST004629	Sleep apnoea	MR Egger	120	0.911095	0.785758	1.05643	0.220004
Neutrophil count || id:ebi-a-GCST004629	Sleep apnoea	Weighted median	120	0.957684	0.846813	1.08307	0.490961
Neutrophil count || id:ebi-a-GCST004629	Sleep apnoea	Inverse variance weighted	120	0.945375	0.882505	1.01272	0.109618	0.192219	0.581352
Neutrophil count || id:ebi-a-GCST004629	Sleep apnoea	Simple mode	120	0.995907	0.733506	1.35218	0.979071
Neutrophil count || id:ebi-a-GCST004629	Sleep apnoea	Weighted mode	120	1.01542	0.865178	1.19176	0.851706
Lymphocyte percentage of white cells || id:ebi-a-GCST004632	Sleep apnoea	MR Egger	118	1.01425	0.831538	1.23712	0.889181
Lymphocyte percentage of white cells || id:ebi-a-GCST004632	Sleep apnoea	Weighted median	118	1.03779	0.927039	1.16178	0.519393
Lymphocyte percentage of white cells || id:ebi-a-GCST004632	Sleep apnoea	Inverse variance weighted	118	1.06426	0.98454	1.15044	0.116926	0.0651028	0.606452
Lymphocyte percentage of white cells || id:ebi-a-GCST004632	Sleep apnoea	Simple mode	118	0.967749	0.744633	1.25772	0.806754
Lymphocyte percentage of white cells || id:ebi-a-GCST004632	Sleep apnoea	Weighted mode	118	0.998986	0.840915	1.18677	0.99081
Neutrophil percentage of white cells || id:ebi-a-GCST004633	Sleep apnoea	MR Egger	117	0.923157	0.752696	1.13222	0.444246
Neutrophil percentage of white cells || id:ebi-a-GCST004633	Sleep apnoea	Weighted median	117	1.0168	0.894826	1.1554	0.798302
Neutrophil percentage of white cells || id:ebi-a-GCST004633	Sleep apnoea	Inverse variance weighted	117	0.962849	0.886858	1.04535	0.366754	0.0144302	0.659399
Neutrophil percentage of white cells || id:ebi-a-GCST004633	Sleep apnoea	Simple mode	117	1.17837	0.857045	1.62018	0.314416
Neutrophil percentage of white cells || id:ebi-a-GCST004633	Sleep apnoea	Weighted mode	117	1.08139	0.893784	1.30838	0.422517
Terminally Differentiated CD4-CD8- T cell %T cell || id:ebi-a-GCST90001574	Sleep apnoea	MR Egger	4	0.951699	0.82104	1.10315	0.578646
Terminally Differentiated CD4-CD8- T cell %T cell || id:ebi-a-GCST90001574	Sleep apnoea	Weighted median	4	0.971992	0.88262	1.07041	0.563761
Terminally Differentiated CD4-CD8- T cell %T cell || id:ebi-a-GCST90001574	Sleep apnoea	Inverse variance weighted	4	0.975398	0.901768	1.05504	0.533919	0.901023	0.737072
Terminally Differentiated CD4-CD8- T cell %T cell || id:ebi-a-GCST90001574	Sleep apnoea	Simple mode	4	0.971512	0.867321	1.08822	0.651864
Terminally Differentiated CD4-CD8- T cell %T cell || id:ebi-a-GCST90001574	Sleep apnoea	Weighted mode	4	0.971512	0.868064	1.08729	0.649485
Terminally Differentiated CD4-CD8- T cell Absolute Count || id:ebi-a-GCST90001572	Sleep apnoea	MR Egger	10	0.994955	0.986239	1.00375	0.292529
Terminally Differentiated CD4-CD8- T cell Absolute Count || id:ebi-a-GCST90001572	Sleep apnoea	Weighted median	10	0.994338	0.98491	1.00386	0.242768
Terminally Differentiated CD4-CD8- T cell Absolute Count || id:ebi-a-GCST90001572	Sleep apnoea	Inverse variance weighted	10	0.993969	0.985607	1.0024	0.160463	0.812598	0.451846
Terminally Differentiated CD4-CD8- T cell Absolute Count || id:ebi-a-GCST90001572	Sleep apnoea	Simple mode	10	0.999421	0.938592	1.06419	0.985961
Terminally Differentiated CD4-CD8- T cell Absolute Count || id:ebi-a-GCST90001572	Sleep apnoea	Weighted mode	10	0.994632	0.985855	1.00349	0.264456
CD20 on IgD+ CD38- unswitched memory B cell || id:ebi-a-GCST90001750	Sleep apnoea	MR Egger	15	0.910315	0.799157	1.03693	0.180814
CD20 on IgD+ CD38- unswitched memory B cell || id:ebi-a-GCST90001750	Sleep apnoea	Weighted median	15	0.973193	0.922557	1.02661	0.318884
CD20 on IgD+ CD38- unswitched memory B cell || id:ebi-a-GCST90001750	Sleep apnoea	Inverse variance weighted	15	0.981917	0.938845	1.02696	0.425224	0.208171	0.247391
CD20 on IgD+ CD38- unswitched memory B cell || id:ebi-a-GCST90001750	Sleep apnoea	Simple mode	15	0.980334	0.909982	1.05612	0.609305
CD20 on IgD+ CD38- unswitched memory B cell || id:ebi-a-GCST90001750	Sleep apnoea	Weighted mode	15	0.976916	0.911874	1.0466	0.517231
IgD on IgD+ CD38+ B cell || id:ebi-a-GCST90001824	Sleep apnoea	MR Egger	6	1.02507	0.969253	1.0841	0.43499
IgD on IgD+ CD38+ B cell || id:ebi-a-GCST90001824	Sleep apnoea	Weighted median	6	1.01476	0.984917	1.04551	0.335988
IgD on IgD+ CD38+ B cell || id:ebi-a-GCST90001824	Sleep apnoea	Inverse variance weighted	6	1.01132	0.983456	1.03997	0.429732	0.951654	0.614438
IgD on IgD+ CD38+ B cell || id:ebi-a-GCST90001824	Sleep apnoea	Simple mode	6	0.981866	0.931492	1.03496	0.526103
IgD on IgD+ CD38+ B cell || id:ebi-a-GCST90001824	Sleep apnoea	Weighted mode	6	1.01648	0.983371	1.05071	0.37771
CD33 on CD33dim HLA DR+ CD11b+ || id:ebi-a-GCST90001948	Sleep apnoea	MR Egger	6	1.01739	0.978928	1.05737	0.430041
CD33 on CD33dim HLA DR+ CD11b+ || id:ebi-a-GCST90001948	Sleep apnoea	Weighted median	6	1.01401	0.9938	1.03464	0.175563
CD33 on CD33dim HLA DR+ CD11b+ || id:ebi-a-GCST90001948	Sleep apnoea	Inverse variance weighted	6	1.01156	0.990141	1.03345	0.292418	0.240398	0.730876
CD33 on CD33dim HLA DR+ CD11b+ || id:ebi-a-GCST90001948	Sleep apnoea	Simple mode	6	0.991182	0.940693	1.04438	0.753337
CD33 on CD33dim HLA DR+ CD11b+ || id:ebi-a-GCST90001948	Sleep apnoea	Weighted mode	6	1.01401	0.993929	1.03449	0.230989
HLA DR on B cell || id:ebi-a-GCST90002116	Sleep apnoea	MR Egger	9	0.965082	0.898993	1.03603	0.358807
HLA DR on B cell || id:ebi-a-GCST90002116	Sleep apnoea	Weighted median	9	0.980376	0.94923	1.01254	0.228899
HLA DR on B cell || id:ebi-a-GCST90002116	Sleep apnoea	Inverse variance weighted	9	0.973937	0.949573	0.998926	0.0410357	0.735244	0.794827
HLA DR on B cell || id:ebi-a-GCST90002116	Sleep apnoea	Simple mode	9	0.930944	0.88846	0.97546	0.0170044
HLA DR on B cell || id:ebi-a-GCST90002116	Sleep apnoea	Weighted mode	9	0.98682	0.955614	1.01904	0.441745
CD3 on Natural Killer T || id:ebi-a-GCST90001848	Sleep apnoea	MR Egger	10	1.05878	0.945932	1.1851	0.349628
CD3 on Natural Killer T || id:ebi-a-GCST90001848	Sleep apnoea	Weighted median	10	1.02502	0.949487	1.10656	0.526901
CD3 on Natural Killer T || id:ebi-a-GCST90001848	Sleep apnoea	Inverse variance weighted	10	0.989142	0.926476	1.05605	0.743721	0.168047	0.194093
CD3 on Natural Killer T || id:ebi-a-GCST90001848	Sleep apnoea	Simple mode	10	1.00864	0.899879	1.13055	0.885776
CD3 on Natural Killer T || id:ebi-a-GCST90001848	Sleep apnoea	Weighted mode	10	1.01636	0.934889	1.10493	0.712299
CD45 on granulocyte || id:ebi-a-GCST90001913	Sleep apnoea	MR Egger	10	0.944269	0.837781	1.06429	0.375058
CD45 on granulocyte || id:ebi-a-GCST90001913	Sleep apnoea	Weighted median	10	0.972997	0.916089	1.03344	0.373336
CD45 on granulocyte || id:ebi-a-GCST90001913	Sleep apnoea	Inverse variance weighted	10	0.982255	0.935566	1.03127	0.471168	0.916739	0.499479
CD45 on granulocyte || id:ebi-a-GCST90001913	Sleep apnoea	Simple mode	10	0.979047	0.900013	1.06502	0.63375
CD45 on granulocyte || id:ebi-a-GCST90001913	Sleep apnoea	Weighted mode	10	0.968309	0.898754	1.04325	0.419061
CD25++ CD8+ T cell %CD8+ T cell || id:ebi-a-GCST90001680	Sleep apnoea	MR Egger	10	0.965643	0.893475	1.04364	0.403412
CD25++ CD8+ T cell %CD8+ T cell || id:ebi-a-GCST90001680	Sleep apnoea	Weighted median	10	1.00873	0.948132	1.07319	0.783424
CD25++ CD8+ T cell %CD8+ T cell || id:ebi-a-GCST90001680	Sleep apnoea	Inverse variance weighted	10	1.00491	0.96056	1.05132	0.831433	0.425227	0.2531
CD25++ CD8+ T cell %CD8+ T cell || id:ebi-a-GCST90001680	Sleep apnoea	Simple mode	10	1.0515	0.9606	1.15101	0.304596
CD25++ CD8+ T cell %CD8+ T cell || id:ebi-a-GCST90001680	Sleep apnoea	Weighted mode	10	1.01234	0.952595	1.07583	0.701964
CD45 on CD33- HLA DR- || id:ebi-a-GCST90002045	Sleep apnoea	MR Egger	9	0.991682	0.923107	1.06535	0.82582
CD45 on CD33- HLA DR- || id:ebi-a-GCST90002045	Sleep apnoea	Weighted median	9	0.99482	0.947949	1.04401	0.832939
CD45 on CD33- HLA DR- || id:ebi-a-GCST90002045	Sleep apnoea	Inverse variance weighted	9	0.997315	0.960419	1.03563	0.888809	0.925493	0.860627
CD45 on CD33- HLA DR- || id:ebi-a-GCST90002045	Sleep apnoea	Simple mode	9	1.01365	0.948697	1.08305	0.698732
CD45 on CD33- HLA DR- || id:ebi-a-GCST90002045	Sleep apnoea	Weighted mode	9	0.98823	0.93157	1.04834	0.704555
